# Supplementary material for: Measuring the impact of gene prediction on gene loss estimates in Eukaryotes by quantifying falsely inferred absences
Source: PLoS Comput Biol. 2019 Aug 28;15(8):e1007301. doi: 10.1371/journal.pcbi.1007301 (PMC6736253; doi:10.1371/journal.pcbi.1007301)
Supplement: S1 Table — Information on the species used in this study, including taxonomic information of each species, counts of absences and found absences, and download locations of genomes/proteomes. (XLSX) [file pcbi.1007301.s009.xlsx]

## Sheet: S1_Table_unordered
Species_ID	Species_name	supergroup	genus	family	order	class	phylum	kingdom	Busco_absences	Busco_found	Species-specific_absences	Species-specific_found	Clade-specific_absences	Clade-specific_found	Total_absences	Total_absences corrected	Presences	Presences_corrected	Scaffold_count	Nucleotide_count	N_count	N50 (KB)	Download_location_proteomes	Download_location_genomes	Download_date_yyyymmdd
AANO	Aureococcus anophagefferens CCMP1984	SAR	Aureococcus		Pelagomonadales	Pelagophyceae			71	33	579	293	918	71	1861	1497	2321	2685	1185	101743144	11578000	1406000	ftp://ftp.ensemblgenomes.org/pub/release-34/protists/fasta/protists_stramenopiles1_collection/aureococcus_anophagefferens/pep/Aureococcus_anophagefferens.v_1_0.pep.all.fa.gz	ftp://ftp.ensemblgenomes.org/pub/release-34/protists/fasta/protists_stramenopiles1_collection/aureococcus_anophagefferens/dna/Aureococcus_anophagefferens.v_1_0.dna.toplevel.fa.gz	20161212
AAST	Aphanomyces astaci	SAR	Aphanomyces	Saprolegniaceae	Saprolegniales	Oomycetes			11	1	113	19	847	6	985	960	3197	3222	835	117144516	34544254	657536	ftp://ftp.ensemblgenomes.org/pub/release-34/protists/fasta/protists_stramenopiles1_collection/aphanomyces_astaci/pep/Aphanomyces_astaci.Apha_asta_APO3_V1.pep.all.fa.gz	ftp://ftp.ensemblgenomes.org/pub/release-34/protists/fasta/protists_stramenopiles1_collection/aphanomyces_astaci/dna/Aphanomyces_astaci.Apha_asta_APO3_V1.dna.toplevel.fa.gz	20161212
ABIS	Agaricus bisporus var. bisporus H97	Opisthokonta	Agaricus	Agaricaceae	Agaricales	Agaricomycetes	Basidiomycota	Fungi	10	5	133	64	1160	20	1377	1293	2805	2889	29	60057556	409934	2335000	ftp://ftp.ensemblgenomes.org/pub/fungi/release-34/fasta/fungi_basidiomycota1_collection/agaricus_bisporus_var_bisporus_h97/pep/Agaricus_bisporus_var_bisporus_h97.Agabi_varbisH97_2.pep.all.fa.gz	ftp://ftp.ensemblgenomes.org/pub/fungi/release-34/fasta/fungi_basidiomycota1_collection/agaricus_bisporus_var_bisporus_h97/dna/Agaricus_bisporus_var_bisporus_h97.Agabi_varbisH97_2.dna.nonchromosomal.fa.gz	20170120
ACAS	Acanthamoeba castellanii str. Neff	Amoebozoa	Acanthamoeba	Acanthamoebidae	Longamoebia				38	7	562	55	500	10	1127	1062	3055	3120	384	78886910	5152738	344205	ftp://ftp.ensemblgenomes.org/pub/protists/release-34/fasta/protists_amoebozoa1_collection/acanthamoeba_castellanii_str_neff/pep/Acanthamoeba_castellanii_str_neff.Acastellanii_strNEFF_v1.pep.all.fa.gz	ftp://ftp.ensemblgenomes.org/pub/protists/release-34/fasta/protists_amoebozoa1_collection/acanthamoeba_castellanii_str_neff/dna/Acanthamoeba_castellanii_str_neff.Acastellanii_strNEFF_v1.dna.toplevel.fa.gz	20170124
ACOE	Aquilegia coerulea Goldsmith	Archeaplastida	Aquilegia	Ranunculaceae	Ranunculales		Streptophyta	Viridiplantae	1	0	71	NA	846	NA	917	NA	3265	NA	1034	583480374	29551984	43571000	https://genome.jgi.doe.gov/portal/pages/dynamicOrganismDownload.jsf?organism=PhytozomeV12#%20file:%20Acoerulea_322_v3.fa.gz	http://genome.jgi.doe.gov/pages/dynamicOrganismDownload.jsf?organism=PhytozomeV12# file: Acoerulea_322_v3.fa.gz	20170124
ADEA	Angomonas deanei	Excavata	Angomonas	Trypanosomatidae	Kinetoplastida				79	9	81	59	2029	71	2240	2110	1942	2072	17339	68147206	60408	2497	ftp://ftp.ensemblgenomes.org/pub/release-34/protists/fasta/protists_euglenozoa1_collection/angomonas_deanei/pep/Angomonas_deanei.Angomonas_deanei_Genome.pep.all.fa.gz	ftp://ftp.ensemblgenomes.org/pub/release-34/protists/fasta/protists_euglenozoa1_collection/angomonas_deanei/dna/Angomonas_deanei.Angomonas_deanei_Genome.dna.toplevel.fa.gz	20170105
ADIG	Acropora digitifera	Opisthokonta	Acropora	Acroporidae	Scleractinia	Anthozoa	Cnidaria	Metazoa	16	3	244	58	457	16	775	701	3407	3481	2421	758576098	136418216	483559	ftp://ftp.ncbi.nlm.nih.gov/genomes/all/GCF/000/222/465/GCF_000222465.1_Adig_1.1/GCF_000222465.1_Adig_1.1_protein.faa.gz	ftp://ftp.ncbi.nlm.nih.gov/genomes/all/GCF/000/222/465/GCF_000222465.1_Adig_1.1/GCF_000222465.1_Adig_1.1_genomic.fna.gz	20170119
AGAM	Anopheles gambiae	Opisthokonta	Anopheles	Culicidae	Diptera	Insecta	Arthropoda	Metazoa	1	1	150	NA	760	NA	910	NA	3272	NA	8	504908192	41309896	49364000	ftp://ftp.ensemblgenomes.org/pub/metazoa/release-34/fasta/anopheles_gambiae/pep/Anopheles_gambiae.AgamP4.pep.all.fa.gz	ftp://ftp.ensemblgenomes.org/pub/metazoa/release-34/fasta/anopheles_gambiae/dna/Anopheles_gambiae.AgamP4.dna.toplevel.fa.gz	20170119
AING	Acaromyces ingoldii MCA 4198	Opisthokonta	Acaromyces	Cryptobasidiaceae	Exobasidiales	Exobasidiomycetes	Basidiomycota	Fungi	6	0	124	18	1195	3	1340	1319	2842	2863	28	38629722	30500	3165000	http://genome.jgi.doe.gov/Acain1/download/Acain1_GeneCatalog_proteins_20150309.aa.fasta.gz	https://genome.jgi.doe.gov/portal/Acain1/download/Acain1_AssemblyScaffolds.fasta.gz	20170120
AKER	Aplanochytrium kerguelense PBS07	SAR	Aplanochytrium	Thraustochytriaceae		Labyrinthulomycetes			20	3	383	44	902	28	1357	1285	2825	2897	207	68695020	2853302	71806	https://genome.jgi.doe.gov/portal/Aplke1/download/Aplke1_GeneCatalog_proteins_20121220.aa.fasta.gz	https://genome.jgi.doe.gov/portal/Aplke1/download/Aplke1_AssemblyScaffolds.fasta.gz	20161212
ALAI	Albugo laibachii Nc14	SAR	Albugo	Albuginaceae	Albuginales	Oomycetes			21	10	459	80	808	20	1367	1267	2815	2915	3827	65532678	944	69384	ftp://ftp.ensemblgenomes.org/pub/release-34/protists/fasta/albugo_laibachii/pep/Albugo_laibachii.ENA1.pep.all.fa.gz	ftp://ftp.ensemblgenomes.org/pub/release-34/protists/fasta/albugo_laibachii/dna/Albugo_laibachii.ENA1.dna.toplevel.fa.gz	20161212
ALIM	Aurantiochytrium limacinum ATCC MYA-1381	SAR	Aurantiochytrium	Thraustochytriaceae		Labyrinthulomycetes			16	2	119	29	1046	35	1229	1165	2953	3017	181	119980712	1871822	2464000	https://genome.jgi.doe.gov/portal/Aurli1/download/Aurli1_GeneCatalog_proteins_20120618.aa.fasta.gz	https://genome.jgi.doe.gov/portal/Aurli1/download/Aurli1_AssemblyScaffolds.fasta.gz	20161212
AMAC	Allomyces macrogynus ATCC 38327	Opisthokonta	Allomyces	Blastocladiaceae	Blastocladiales	Blastocladiomycetes	Blastocladiomycota	Fungi	8	0	99	6	1122	10	1237	1221	2945	2961	101	105249888	8871258	1115000	ftp://ftp.ensemblgenomes.org/pub/fungi/release-34/fasta/fungi_blastocladiomycota1_collection/allomyces_macrogynus_atcc_38327/pep/Allomyces_macrogynus_atcc_38327.A_macrogynus_V3.pep.all.fa.gz	ftp://ftp.ensemblgenomes.org/pub/fungi/release-34/fasta/fungi_blastocladiomycota1_collection/allomyces_macrogynus_atcc_38327/dna/Allomyces_macrogynus_atcc_38327.A_macrogynus_V3.dna.nonchromosomal.fa.gz	20170120
APIS	Apis melifera	Opisthokonta	Apis	Apidae	Hymenoptera	Insecta	Arthropoda	Metazoa	3	0	184	18	587	31	820	771	3362	3411	5320	458211116	42330198	13219000	ftp://ftp.ensemblgenomes.org/pub/metazoa/release-34/fasta/apis_mellifera/pep/Apis_mellifera.GCA_000002195.1.pep.all.fa.gz	ftp://ftp.ensemblgenomes.org/pub/metazoa/release-34/fasta/apis_mellifera/dna/Apis_mellifera.GCA_000002195.1.dna.toplevel.fa.gz	20170119
APLA	Anas platyrhynchos	Opisthokonta	Anas	Anatidae	Anseriformes	Aves	Chordata	Metazoa	21	1	159	33	606	20	818	765	3364	3417	78487	2139912300	70159194	1234000	ftp://ftp.ensembl.org/pub/release-87/fasta/anas_platyrhynchos/pep/Anas_platyrhynchos.BGI_duck_1.0.pep.all.fa.gz	ftp://ftp.ensembl.org/pub/release-87/fasta/anas_platyrhynchos/dna/Anas_platyrhynchos.BGI_duck_1.0.dna.nonchromosomal.fa.gz	20170119
AQUE	Amphimedon queenslandica	Opisthokonta	Amphimedon	Niphatidae	Haplosclerida	Demospongiae	Porifera	Metazoa	4	0	571	81	115	2	769	686	3413	3496	13397	289692770	43666432	120365	http://amphimedon.qcloud.qcif.edu.au/downloads.html	ftp://ftp.ensemblgenomes.org/pub/metazoa/release-34/fasta/amphimedon_queenslandica/dna/Amphimedon_queenslandica.Aqu1.dna.nonchromosomal.fa.gz	20170119
ASPE	Anaeromyces sp S4	Opisthokonta	Anaeromyces	Neocallimastigaceae	Neocallimastigales	Neocallimastigomycetes	Chytridiomycota	Fungi	35	0	129	18	1289	5	1441	1418	2741	2764	1035	143370018	0	141798	https://genome.jgi.doe.gov/portal/Anasp1/download/Anasp1_GeneCatalog_proteins_20160330.aa.fasta.gz	https://genome.jgi.doe.gov/portal/Anasp1/download/Anasp1_AssemblyScaffolds.fasta.gz	20170120
ASUB	Acytostelium subglobosum LB1	Amoebozoa	Acytostelium	Acytosteliaceae	Acytosteliales				14	1	78	34	937	10	1059	1015	3123	3167	106	61949540	52142	889228	ftp://ftp.ncbi.nlm.nih.gov/genomes/all/GCF/000/787/575/GCF_000787575.1_Asub_2.0/GCF_000787575.1_Asub_2.0_protein.faa.gz	ftp://ftp.ncbi.nlm.nih.gov/genomes/all/GCF/000/787/575/GCF_000787575.1_Asub_2.0/GCF_000787575.1_Asub_2.0_genomic.fna.gz	20170124
ATHA	Arabidopsis thaliana	Archeaplastida	Arabidopsis	Brassicaceae	Brassicales		Streptophyta	Viridiplantae	1	0	63	5	859	6	933	922	3249	3260	7	238963086	371476	2346000	ftp://ftp.ensemblgenomes.org/pub/plants/release-34/fasta/arabidopsis_thaliana/pep/Arabidopsis_thaliana.TAIR10.pep.all.fa.gz	ftp://ftp.ensemblgenomes.org/pub/plants/release-34/fasta/arabidopsis_thaliana/dna/Arabidopsis_thaliana.TAIR10.dna.toplevel.fa.gz	20170124
ATRI	Amborella trichopoda	Archeaplastida	Amborella	Amborellaceae	Amborellales		Streptophyta	Viridiplantae	2	0	114	26	819	1	960	933	3222	3249	5745	1336437780	76227500	4927000	ftp://ftp.ensemblgenomes.org/pub/plants/release-34/fasta/amborella_trichopoda/pep/Amborella_trichopoda.AMTR1.0.pep.all.fa.gz	ftp://ftp.ensemblgenomes.org/pub/plants/release-34/fasta/amborella_trichopoda/dna/Amborella_trichopoda.AMTR1.0.dna.toplevel.fa.gz	20170124
AVAG	Adineta vaga	Opisthokonta	Adineta	Adinetidae	Adinetida	Bdelloidea	Rotifera	Metazoa	5	3	409	111	205	11	736	614	3446	3568	36168	428065688	8487348	260259	http://www.genoscope.cns.fr/adineta/data/Adineta_vaga.v2.pep.fa.gz	ftp://ftp.ncbi.nlm.nih.gov/genomes/all/GCA/000/513/175/GCA_000513175.1_AMS_PRJEB1171_v1/GCA_000513175.1_AMS_PRJEB1171_v1_genomic.fna.gz	20170119
BANT	Belgica antarctica	Opisthokonta	Belgica	Chironomidae	Diptera	Insecta	Arthropoda	Metazoa	23	19	153	130	771	6	1060	924	3122	3258	4997	177788874	1378572	98263	ftp://ftp.ensemblgenomes.org/pub/metazoa/release-34/fasta/belgica_antarctica/pep/Belgica_antarctica.GCA_000775305.1.pep.all.fa.gz	ftp://ftp.ensemblgenomes.org/pub/metazoa/release-34/fasta/belgica_antarctica/dna/Belgica_antarctica.GCA_000775305.1.dna.nonchromosomal.fa.gz	20170119
BBEL	Branchiostoma belcheri	Opisthokonta	Branchiostoma	Branchiostomidae			Chordata	Metazoa	2	0	27	16	463	10	516	490	3666	3692	2308	841190248	11056790	2326000	ftp://ftp.ncbi.nlm.nih.gov/genomes/all/GCF/001/625/305/GCF_001625305.1_Haploidv18h27/GCF_001625305.1_Haploidv18h27_protein.faa.gz	ftp://ftp.ncbi.nlm.nih.gov/genomes/all/GCF/001/625/305/GCF_001625305.1_Haploidv18h27/GCF_001625305.1_Haploidv18h27_genomic.fna.gz	20170119
BBIG	Babesia bigemina	SAR	Babesia	Babesiidae	Piroplasmida	Aconoidasida	Apicomplexa		74	1	77	7	2561	5	2650	2638	1532	1544	483	27681872	0	2541000	ftp://ftp.ensemblgenomes.org/pub/release-34/protists/fasta/protists_alveolata1_collection/babesia_bigemina/pep/Babesia_bigemina.Bbig001.pep.all.fa.gz	ftp://ftp.ensemblgenomes.org/pub/release-34/protists/fasta/protists_alveolata1_collection/babesia_bigemina/dna/Babesia_bigemina.Bbig001.dna.toplevel.fa.gz	20161212
BBRI	Blastocladiella britannica JEL711	Opisthokonta	Blastocladiella	Blastocladiaceae	Blastocladiales	Blastocladiomycetes	Blastocladiomycota	Fungi	10	0	126	23	1238	29	1416	1364	2766	2818	1504	38041536	109092	2347	https://genome.jgi.doe.gov/portal/Blabri1/download/Blabri1_GeneCatalog_proteins_20160901.aa.fasta.gz	https://genome.jgi.doe.gov/portal/Blabri1/download/Blabri1_AssemblyScaffolds.fasta.gz	20170120
BDEN	Batrachochytrium dendrobatidis JAM81	Opisthokonta	Batrachochytrium		Rhizophydiales	Chytridiomycetes	Chytridiomycota	Fungi	5	0	438	39	765	16	1258	1203	2924	2979	127	48260628	369534	1484000	ftp://ftp.ensemblgenomes.org/pub/fungi/release-34/fasta/fungi_chytridiomycota1_collection/batrachochytrium_dendrobatidis_jam81/pep/Batrachochytrium_dendrobatidis_jam81.v1.0.pep.all.fa.gz	ftp://ftp.ensemblgenomes.org/pub/fungi/release-34/fasta/fungi_chytridiomycota1_collection/batrachochytrium_dendrobatidis_jam81/dna/Batrachochytrium_dendrobatidis_jam81.v1.0.dna.nonchromosomal.fa.gz	20170120
BFLO	Branchiostoma floridae	Opisthokonta	Branchiostoma	Branchiostomidae			Chordata	Metazoa	10	5	172	78	464	9	723	636	3459	3546	398	960796520	82993730	2587000	ftp://ftp.ncbi.nlm.nih.gov/genomes/all/GCA/000/003/815/GCA_000003815.1_Version_2/GCA_000003815.1_Version_2_protein.faa.gz	ftp://ftp.ncbi.nlm.nih.gov/genomes/all/GCA/000/003/815/GCA_000003815.1_Version_2/GCA_000003815.1_Version_2_genomic.fna.gz	20170119
BGLA	Biomphalaria glabrata	Opisthokonta	Biomphalaria	Planorbidae		Gastropoda	Mollusca	Metazoa	83	54	471	645	430	138	1684	901	2498	3281	331400	1797776078	34972750	48059	https://www.vectorbase.org/download/biomphalaria-glabrata-bb02peptidesbglab14fagz	ftp://ftp.ncbi.nlm.nih.gov/genomes/all/GCF/000/457/365/GCF_000457365.1_ASM45736v1/GCF_000457365.1_ASM45736v1_genomic.fna.gz	20170119
BHOM	Blastocystis hominis	SAR	Blastocystis	Blastocystidae					75	2	1464	57	814	10	2345	2278	1837	1904	54	37487396	147094	900598	ftp://ftp.ensemblgenomes.org/pub/release-34/protists/fasta/protists_stramenopiles1_collection/blastocystis_hominis/pep/Blastocystis_hominis.ASM15166v1.pep.all.fa.gz	ftp://ftp.ensemblgenomes.org/pub/release-34/protists/fasta/protists_stramenopiles1_collection/blastocystis_hominis/dna/Blastocystis_hominis.ASM15166v1.dna.toplevel.fa.gz	20161212
BMAL	Brugia malayi	Opisthokonta	Brugia	Onchocercidae	Rhabditida	Chromadorea	Nematoda	Metazoa	4	0	66	17	1162	7	1252	1228	2930	2954	9779	172607032	15518806	191089	ftp://ftp.ensemblgenomes.org/pub/metazoa/release-34/fasta/brugia_malayi/pep/Brugia_malayi.B_malayi-3.1.pep.all.fa.gz	ftp://ftp.ensemblgenomes.org/pub/metazoa/release-34/fasta/brugia_malayi/dna/Brugia_malayi.B_malayi-3.1.dna.nonchromosomal.fa.gz	20170119
BMER	Basidiobolus meristosporus B9252	Opisthokonta	Basidiobolus	Basidiobolaceae	Basidiobolales	Basidiobolomycetes	Zoopagomycota	Fungi	3	0	92	21	900	35	1048	992	3134	3190	1366	178978120	0	106019	http://genome.jgi.doe.gov/Basme2finSC/download/Basme2finSC_GeneCatalog_proteins_20150701.aa.fasta.gz	http://genome.jgi.doe.gov/Basme2finSC/download/Basme2finSC_AssemblyScaffolds_Repeatmasked.fasta.gz	20170120
BMOR	Bombyx mori	Opisthokonta	Bombyx	Bombycidae	Lepidoptera	Insecta	Arthropoda	Metazoa	13	9	256	103	700	8	1067	956	3115	3226	43462	863415870	100191656	4008000	ftp://ftp.ensemblgenomes.org/pub/metazoa/release-34/fasta/bombyx_mori/pep/Bombyx_mori.GCA_000151625.1.pep.all.fa.gz	ftp://ftp.ensemblgenomes.org/pub/metazoa/release-34/fasta/bombyx_mori/dna/Bombyx_mori.GCA_000151625.1.dna.nonchromosomal.fa.gz	20170119
BNAT	Bigelowiella natans CCMP2755	SAR	Bigelowiella			Chlorarachniophyceae			24	1	258	10	793	16	1077	1051	3105	3131	302	182811770	6590556	819951	ftp://ftp.ensemblgenomes.org/pub/release-34/protists/fasta/bigelowiella_natans/pep/Bigelowiella_natans.GCA_000320545.1.pep.all.fa.gz	ftp://ftp.ensemblgenomes.org/pub/release-34/protists/fasta/bigelowiella_natans/dna/Bigelowiella_natans.GCA_000320545.1.dna.toplevel.fa.gz	20161212
BSAL	Bodo saltans	Excavata	Bodo	Bodonidae	Kinetoplastida				75	2	224	34	1610	7	1875	1834	2307	2348	2256	77112060	2616728	31876	ftp://ftp.ensemblgenomes.org/pub/release-34/protists/fasta/protists_euglenozoa1_collection/bodo_saltans/pep/Bodo_saltans.BSAL.pep.all.fa.gz	ftp://ftp.ensemblgenomes.org/pub/release-34/protists/fasta/protists_euglenozoa1_collection/bodo_saltans/dna/Bodo_saltans.BSAL.dna.toplevel.fa.gz	20170105
BSCH	Botryllus schlosseri	Opisthokonta	Botryllus	Styelidae	Stolidobranchia	Ascidiacea	Chordata	Metazoa	72	51	234	406	682	114	1436	916	2746	3266	120139	1157436420	1830340	722	http://botryllus.stanford.edu/botryllusgenome/download/start_stop_transcripts30.fa	ftp://ftp.ncbi.nlm.nih.gov/genomes/all/GCA/000/444/245/GCA_000444245.1_356a-chromosome-assembly/GCA_000444245.1_356a-chromosome-assembly_genomic.fna.gz	20170119
CANG	Catenaria anguillulae PL171	Opisthokonta	Catenaria	Catenariaceae	Blastocladiales	Blastocladiomycetes	Blastocladiomycota	Fungi	12	0	111	58	1241	26	1436	1352	2746	2830	509	82675056	0	217825	http://genome.jgi.doe.gov/Catan2/download/Catan2_all_proteins_20160412.aa.fasta.gz	https://genome.jgi.doe.gov/portal/Catan2/download/Catan2_AssemblyScaffolds.fasta.gz	20170120
CCOR	Condiobolus coronatus NRRL 28638	Opisthokonta	Conidiobolus	Ancylistaceae	Entomophthorales	Entomophthoromycetes	Zoopagomycota	Fungi	23	2	563	31	917	18	1529	1480	2653	2702	1050	63421494	16385828	102411	ftp://ftp.ensemblgenomes.org/pub/fungi/release-34/fasta/fungi_entomophthoromycota1_collection/conidiobolus_coronatus_nrrl_28638/pep/Conidiobolus_coronatus_nrrl_28638.Conidiobolus_coronatus_NRRL28638.pep.all.fa.gz	ftp://ftp.ensemblgenomes.org/pub/fungi/release-34/fasta/fungi_entomophthoromycota1_collection/conidiobolus_coronatus_nrrl_28638/dna/Conidiobolus_coronatus_nrrl_28638.Conidiobolus_coronatus_NRRL28638.dna.nonchromosomal.fa.gz	20170120
CCRI	Chondrus crispus	Archeaplastida	Chondrus	Gigartinaceae	Gigartinales	Florideophyceae	Rhodophyta		47	27	312	211	1331	81	1935	1643	2247	2539	926	208170552	1790288	242694	ftp://ftp.ensemblgenomes.org/pub/release-34/plants/fasta/plants_rhodophyta1_collection/chondrus_crispus/pep/Chondrus_crispus.ASM35022v2.pep.all.fa.gz	ftp://ftp.ensemblgenomes.org/pub/release-34/plants/fasta/plants_rhodophyta1_collection/chondrus_crispus/dna/Chondrus_crispus.ASM35022v2.dna.toplevel.fa.gz	20170117
CELE	Caenorhabditis elegans	Opisthokonta	Caenorhabditis	Rhabditidae	Rhabditida	Chromadorea	Nematoda	Metazoa	1	0	75	5	1039	5	1124	1114	3058	3068	7	200572802	0	17494000	ftp://ftp.ensemblgenomes.org/pub/metazoa/release-34/fasta/caenorhabditis_elegans/pep/Caenorhabditis_elegans.WBcel235.pep.all.fa.gz	ftp://ftp.ensemblgenomes.org/pub/metazoa/release-34/fasta/caenorhabditis_elegans/dna/Caenorhabditis_elegans.WBcel235.dna.toplevel.fa.gz	20170119
CFRA	Creolimax fragrantissima	Opisthokonta	Creolimax		Ichthyophonida	Ichthyosporea			7	0	118	6	926	6	1056	1044	3126	3138	83	89118610	524792	1586000	https://figshare.com/articles/Creolimax_fragrantissima_genome_data/1403592	https://figshare.com/articles/Creolimax_fragrantissima_genome_data/1403592	20170120
CGIG	Crassostrea gigas	Opisthokonta	Crassostrea	Ostreidae	Ostreoida	Bivalvia	Mollusca	Metazoa	39	26	198	169	428	40	835	626	3347	3556	7658	983701166	131734254	401685	ftp://ftp.ensemblgenomes.org/pub/metazoa/release-34/fasta/crassostrea_gigas/pep/Crassostrea_gigas.GCA_000297895.1.pep.all.fa.gz	ftp://ftp.ensemblgenomes.org/pub/metazoa/release-34/fasta/crassostrea_gigas/dna/Crassostrea_gigas.GCA_000297895.1.dna.nonchromosomal.fa.gz	20170119
CINT	Ciona intestinalis	Opisthokonta	Ciona	Cionidae	Enterogona	Ascidiacea	Chordata	Metazoa	17	13	143	99	717	79	1038	860	3144	3322	1272	224325676	6129324	5153000	ftp://ftp.ensembl.org/pub/release-87/fasta/ciona_intestinalis/pep/Ciona_intestinalis.KH.pep.all.fa.gz	ftp://ftp.ensembl.org/pub/release-87/fasta/ciona_intestinalis/dna/Ciona_intestinalis.KH.dna.toplevel.fa.gz	20170119
CMER	Cyanidioschyzon merolae 10D	Archeaplastida	Cyanidioschyzon	Cyanidiaceae	Cyanidiales	Bangiophyceae	Rhodophyta		10	2	474	25	1540	11	2050	2014	2132	2168	22	33457886	4	859119	ftp://ftp.ensemblgenomes.org/pub/release-34/plants/fasta/cyanidioschyzon_merolae/pep/	ftp://ftp.ensemblgenomes.org/pub/release-34/plants/fasta/cyanidioschyzon_merolae/dna/Cyanidioschyzon_merolae.ASM9120v1.dna.toplevel.fa.gz	20170117
CMIL	Callorhinchus milii	Opisthokonta	Callorhinchus	Callorhinchidae	Chimaeriformes	Chondrichthyes	Chordata	Metazoa	13	2	184	29	452	5	670	636	3512	3546	21204	1873906886	75090256	4522000	ftp://ftp.ncbi.nlm.nih.gov/genomes/all/GCF/000/165/045/GCF_000165045.1_Callorhinchus_milii-6.1.3/GCF_000165045.1_Callorhinchus_milii-6.1.3_protein.faa.gz	ftp://ftp.ncbi.nlm.nih.gov/genomes/all/GCF/000/165/045/GCF_000165045.1_Callorhinchus_milii-6.1.3/GCF_000165045.1_Callorhinchus_milii-6.1.3_genomic.fna.gz	20170119
CMUR	Cryptosporidium muris RN66	SAR	Cryptosporidium	Cryptosporidiidae	Eucoccidiorida	Conoidasida	Apicomplexa		66	0	60	2	2480	5	2547	2540	1635	1642	84	18477472	13030	723783	ftp://ftp.ensemblgenomes.org/pub/release-34/protists/fasta/protists_alveolata1_collection/cryptosporidium_muris_rn66/pep/Cryptosporidium_muris_rn66.JCVI-cmg-v1.0.pep.all.fa.gz	ftp://ftp.ensemblgenomes.org/pub/release-34/protists/fasta/protists_alveolata1_collection/cryptosporidium_muris_rn66/dna/Cryptosporidium_muris_rn66.JCVI-cmg-v1.0.dna.toplevel.fa.gz	20161212
CNEO	Cryptococcus neoformans var. grubii H99	Opisthokonta	Cryptococcus	Cryptococcaceae	Tremellales	Tremellomycetes	Basidiomycota	Fungi	2	0	256	7	1101	5	1369	1357	2813	2825	15	37831304	920	1422000	ftp://ftp.ensemblgenomes.org/pub/fungi/release-34/fasta/fungi_basidiomycota1_collection/cryptococcus_neoformans_var_grubii_h99/pep/Cryptococcus_neoformans_var_grubii_h99.CNA3.pep.all.fa.gz	ftp://ftp.ensemblgenomes.org/pub/fungi/release-34/fasta/fungi_basidiomycota1_collection/cryptococcus_neoformans_var_grubii_h99/dna/Cryptococcus_neoformans_var_grubii_h99.CNA3.dna.toplevel.fa.gz	20170120
COKA	Cladosiphon okamuranus	SAR	Cladosiphon	Chordariaceae	Ectocarpales	Phaeophyceae			19	8	121	45	781	59	1006	902	3176	3280	732	333791930	5669580	505945	http://marinegenomics.oist.jp/algae/download/160208_2k_oki_prot.fa.gz	http://marinegenomics.oist.jp/algae/download/160208_2k_oki-S.fa.gz	20161212
COWC	Capsaspora owczarzaki ATCC 30864	Opisthokonta	Capsaspora			Ichthyosporea			12	2	882	23	77	0	982	959	3200	3223	84	54869026	1066542	1618000	ftp://ftp.ensemblgenomes.org/pub/protists/release-34/fasta/protists_ichthyosporea1_collection/capsaspora_owczarzaki_atcc_30864/pep/Capsaspora_owczarzaki_atcc_30864.C_owczarzaki_V2.pep.all.fa.gz	ftp://ftp.ensemblgenomes.org/pub/protists/release-34/fasta/protists_ichthyosporea1_collection/capsaspora_owczarzaki_atcc_30864/dna/Capsaspora_owczarzaki_atcc_30864.C_owczarzaki_V2.dna.nonchromosomal.fa.gz	20170120
CPAI	Cryptosporidium parvum Iowa II	SAR	Cryptosporidium	Cryptosporidiidae	Eucoccidiorida	Conoidasida	Apicomplexa		76	1	155	1	2484	1	2641	2639	1541	1543	8	18167532	29338	1104000	ftp://ftp.ensemblgenomes.org/pub/release-34/protists/fasta/protists_alveolata1_collection/cryptosporidium_parvum_iowa_ii/pep/Cryptosporidium_parvum_iowa_ii.ASM16534v1.pep.all.fa.gz	ftp://ftp.ensemblgenomes.org/pub/release-34/protists/fasta/protists_alveolata1_collection/cryptosporidium_parvum_iowa_ii/dna/Cryptosporidium_parvum_iowa_ii.ASM16534v1.dna.toplevel.fa.gz	20161212
CPAR	Cyanophora paradoxa	Archeaplastida	Cyanophora	Cyanophoraceae		Glaucocystophyceae			30	10	960	213	170	3	1346	1130	2836	3052	60119	140400382	3656	2775	http://cyanophora.rutgers.edu/cyanophora/Cyanophora_paradoxa_MAKER_gene_predictions-022111-aa.fasta	http://cyanophora.rutgers.edu/cyanophora/Cyanophora_CLC_112010.fasta	20170124
CREI	Chlamydomonas reinhardtii	Archeaplastida	Chlamydomonas	Chlamydomonadaceae	Chlamydomonadales	Chlorophyceae	Chlorophyta	Viridiplantae	9	2	266	87	991	31	1375	1257	2807	2925	1558	210819924	29989980	1695000	ftp://ftp.ensemblgenomes.org/pub/plants/release-34/fasta/chlamydomonas_reinhardtii/pep/Chlamydomonas_reinhardtii.v3.1.pep.all.fa.gz	ftp://ftp.ensemblgenomes.org/pub/plants/release-34/fasta/chlamydomonas_reinhardtii/dna/Chlamydomonas_reinhardtii.v3.1.dna.toplevel.fa.gz	20170124
CREV	Coemansia reversa NRRL 1564	Opisthokonta	Coemansia	Kickxellaceae	Kickxellales	Kickxellomycetes	Zoopagomycota	Fungi	0	0	82	40	1226	35	1383	1308	2799	2874	346	41283468	2392560	347177	genome.jgi.doe.gov/Coere1/download/Coere1_GeneCatalog_proteins_20110909.aa.fasta.gz	https://genome.jgi.doe.gov/portal/Coere1/download/Coere1_AssemblyScaffolds_Repeatmasked.fasta.gz	20170120
CSUB	Coccomyxa subellipsoidea C-169	Archeaplastida	Coccomyxa			Trebouxiophyceae	Chlorophyta	Viridiplantae	19	6	326	57	978	38	1399	1304	2783	2878	47	98386196	0	196000	https://phytozome.jgi.doe.gov/biomart/martview/739c2860d5e06348b925fe0f410cb17c (File: Coccomyxa_subellipsoidea_mart_export.txt)	https://genome.jgi.doe.gov/portal/pages/dynamicOrganismDownload.jsf?organism=PhytozomeV12# (File:PhytozomeV12: CsubellipsoideaC_169_227_v2.0.fa.gz)	20170124
CTEL	Capitella teleta	Opisthokonta	Capitella	Capitellidae	Capitellida	Polychaeta	Annelida	Metazoa	3	2	60	36	434	46	576	494	3606	3688	20803	553317246	113249170	188402	ftp://ftp.ensemblgenomes.org/pub/metazoa/release-34/fasta/capitella_teleta/pep/Capitella_teleta.GCA_000328365.1.pep.all.fa.gz	ftp://ftp.ensemblgenomes.org/pub/metazoa/release-34/fasta/capitella_teleta/dna/Capitella_teleta.GCA_000328365.1.dna.nonchromosomal.fa.gz	20170119
CTOB	Chrysochromulina tobin strain CCMP291	Haptophyceae	Chrysochromulina	Chrysochromulinaceae	Prymnesiales	Haptophyceae			83	25	365	242	937	102	1646	1302	2536	2880	3412	118146176	12	24114	ftp://ftp.ncbi.nlm.nih.gov/genomes/all/GCA/001/275/005/GCA_001275005.1_Ctobinv2/GCA_001275005.1_Ctobinv2_protein.faa.gz	ftp://ftp.ncbi.nlm.nih.gov/genomes/all/GCA/001/275/005/GCA_001275005.1_Ctobinv2/GCA_001275005.1_Ctobinv2_genomic.fna.gz	20170117
CVAR	Chlorella variabilis NC64A	Archeaplastida	Chlorella	Chlorellaceae	Chlorellales	Trebouxiophyceae	Chlorophyta	Viridiplantae	25	5	245	41	996	20	1302	1241	2880	2941	414	84428812	7890218	147000	http://genome.jgi.doe.gov/ChlNC64A_1/download/Chlorella_NC64A.best_proteins.fasta.gz	About the DNA download: Under the header 'Assembly' only the mitochondrial assembly is present. But under 'Raw' a file with 414 fasta's can be found and this is in accordance with the 414 scaffolds mentioned in http://genome.jgi.doe.gov/ChlNC64A_1/ChlNC64A_1.info.html	20170117
CVEL	Chromera velia CCMP2878	SAR	Chromera				Chromerida		32	1	301	18	996	12	1327	1297	2855	2885	5966	386613112	1166348	57959	http://cryptodb.org/common/downloads/Current_Release/CveliaCCMP2878/fasta/data/CryptoDB-39_CveliaCCMP2878_AnnotatedProteins.fasta	http://cryptodb.org/common/downloads/Current_Release/CveliaCCMP2878/fasta/data/CryptoDB-39_CveliaCCMP2878_Genome.fasta	20170208
DDIS	Dictyostelium discoideum AX4	Amoebozoa	Dictyostelium	Dictyosteliaceae	Dictyosteliales				12	0	184	8	894	3	1089	1078	3093	3104	39	68222624	46284	545000	ftp://ftp.ensemblgenomes.org/pub/protists/release-34/fasta/dictyostelium_discoideum/pep/Dictyostelium_discoideum.dicty_2.7.pep.all.fa.gz	ftp://ftp.ensemblgenomes.org/pub/protists/release-34/fasta/dictyostelium_discoideum/dna/Dictyostelium_discoideum.dicty_2.7.dna.toplevel.fa.gz	20170124
DMAG	Dapnia magna	Opisthokonta	Daphnia	Daphniidae	Diplostraca	Branchiopoda	Arthropoda	Metazoa	9	6	68	62	684	32	846	752	3336	3430	28801	212126890	46960076	397658	ftp://ftp.ncbi.nlm.nih.gov/genomes/all/GCA/001/632/505/GCA_001632505.1_daphmag2.4/GCA_001632505.1_daphmag2.4_protein.faa.gz	ftp://ftp.ncbi.nlm.nih.gov/genomes/all/GCA/001/632/505/GCA_001632505.1_daphmag2.4/GCA_001632505.1_daphmag2.4_genomic.fna.gz	20170119
DMEL	Drosophila melanogaster	Opisthokonta	Drosophila	Drosophilidae	Diptera	Insecta	Arthropoda	Metazoa	0	0	29	9	825	5	868	854	3314	3328	1870	285146034	2305956	25287000	ftp://ftp.ensemblgenomes.org/pub/metazoa/release-34/fasta/drosophila_melanogaster/pep/Drosophila_melanogaster.BDGP6.pep.all.fa.gz	ftp://ftp.ensemblgenomes.org/pub/metazoa/release-34/fasta/drosophila_melanogaster/dna/Drosophila_melanogaster.BDGP6.dna.toplevel.fa.gz	20170119
DPUL	Daphnia pulex	Opisthokonta	Daphnia	Daphniidae	Diplostraca	Branchiopoda	Arthropoda	Metazoa	7	5	99	62	686	30	877	785	3305	3397	5186	317214816	77197602	642089	ftp://ftp.ensemblgenomes.org/pub/metazoa/release-34/fasta/daphnia_pulex/pep/Daphnia_pulex.GCA_000187875.1.pep.all.fa.gz	ftp://ftp.ensemblgenomes.org/pub/metazoa/release-34/fasta/daphnia_pulex/dna/Daphnia_pulex.GCA_000187875.1.dna.nonchromosomal.fa.gz	20170119
DRER	Danio rerio	Opisthokonta	Danio	Cyprinidae	Cypriniformes	Actinopteri	Chordata	Metazoa	2	2	52	NA	510	NA	562	NA	3620	NA	1061	2739263836	4174930	53345000	ftp://ftp.ensembl.org/pub/release-87/fasta/danio_rerio/pep/Danio_rerio.GRCz10.pep.all.fa.gz	ftp://ftp.ensembl.org/pub/release-87/fasta/danio_rerio/dna/Danio_rerio.GRCz10.dna.toplevel.fa.gz	20170119
EACE	Eimeria acervulina	SAR	Eimeria	Eimeriidae	Eucoccidiorida	Conoidasida	Apicomplexa		114	15	425	158	1944	14	2541	2369	1641	1813	3415	91354818	306400	3301	ftp://ftp.ensemblgenomes.org/pub/release-34/protists/fasta/protists_alveolata1_collection/eimeria_acervulina/pep/	ftp://ftp.ensemblgenomes.org/pub/release-34/protists/fasta/protists_alveolata1_collection/eimeria_acervulina/dna/Eimeria_acervulina.EAH001.dna.toplevel.fa.gz	20161212
EGRA	Euglena gracilis	Excavata	Euglena	Euglenaceae	Euglenales		Euglenida		61	NA	459	NA	922	NA	1381	NA	2801	NA	NA	NA	NA	NA	Correspondence	NA	20170228
EHIS	Entamoeba histolytica HM-1:IMSS	Amoebozoa	Entamoeba	Entamoebidae					83	0	78	5	2484	12	2579	2562	1603	1620	1529	41542190	128600	48877	ftp://ftp.ensemblgenomes.org/pub/protists/release-34/fasta/entamoeba_histolytica/pep/Entamoeba_histolytica.JCVI-ESG2-1.0.pep.all.fa.gz	ftp://ftp.ensemblgenomes.org/pub/protists/release-34/fasta/entamoeba_histolytica/dna/Entamoeba_histolytica.JCVI-ESG2-1.0.dna.toplevel.fa.gz	20170124
EHUX	Emiliania huxleyi CCMP1516	Haptophyceae	Emiliania	Noelaerhabdaceae	Isochrysidales	Haptophyceae			33	7	248	56	974	65	1343	1222	2839	2960	7795	311861446	23489852	404808	ftp://ftp.ensemblgenomes.org/pub/protists/release-34/fasta/emiliania_huxleyi/pep/Emiliania_huxleyi.GCA_000372725.1.pep.all.fa.gz	ftp://ftp.ensemblgenomes.org/pub/protists/release-34/fasta/emiliania_huxleyi/dna/Emiliania_huxleyi.GCA_000372725.1.dna.toplevel.fa.gz	20170117
EINT	Encephalitozoon intestinalis ATCC 50506	Opisthokonta	Encephalitozoon	Unikaryonidae			Microsporidia	Fungi	106	0	108	0	3081	1	3190	3189	992	993	11	4433596	200	20491	ftp://ftp.ensemblgenomes.org/pub/fungi/release-34/fasta/fungi_microsporidia1_collection/encephalitozoon_intestinalis_atcc_50506/pep/Encephalitozoon_intestinalis_atcc_50506.ASM14646v1.pep.all.fa.gz	ftp://ftp.ensemblgenomes.org/pub/fungi/release-34/fasta/fungi_microsporidia1_collection/encephalitozoon_intestinalis_atcc_50506/dna/Encephalitozoon_intestinalis_atcc_50506.ASM14646v1.dna.toplevel.fa.gz	20170125
EINV	Entameoba invadens IP1	Amoebozoa	Entamoeba	Entamoebidae					127	12	198	111	2485	11	2805	2683	1377	1499	1144	80992014	764600	243235	ftp://ftp.ensemblgenomes.org/pub/protists/release-34/fasta/protists_amoebozoa1_collection/entamoeba_invadens_ip1/pep/Entamoeba_invadens_ip1.EIA2_v2.pep.all.fa.gz	ftp://ftp.ensemblgenomes.org/pub/protists/release-34/fasta/protists_amoebozoa1_collection/entamoeba_invadens_ip1/dna/Entamoeba_invadens_ip1.EIA2_v2.dna.toplevel.fa.gz	20170124
EMUL	Echinococcus multilocularis	Opisthokonta	Echinococcus	Taeniidae	Cyclophyllidea	Cestoda	Platyhelminthes	Metazoa	12	1	68	13	1261	3	1345	1329	2837	2853	1217	224271006	5655478	13762000	ftp://ftp.ebi.ac.uk/pub/databases/wormbase/parasite/releases/WBPS8/species/echinococcus_multilocularis/PRJEB122/echinococcus_multilocularis.PRJEB122.WBPS8.protein.fa.gz	ftp://ftp.ebi.ac.uk/pub/databases/wormbase/parasite/releases/WBPS8/species/echinococcus_multilocularis/PRJEB122/echinococcus_multilocularis.PRJEB122.WBPS8.genomic.fa.gz	20170119
ESIL	Ectocarpus siliculosus	SAR	Ectocarpus	Ectocarpaceae	Ectocarpales	Phaeophyceae			21	7	233	65	835	5	1138	1068	3044	3114	1561	382211868	9351170	49738	https://bioinformatics.psb.ugent.be/gdb/ectocarpus/EctsiV2_prot_LATEST.tfa.gz	https://bioinformatics.psb.ugent.be/gdb/ectocarpus/Ectsi_genome_V2_cleaned.tfa.gz	20161212
FALB	Fonticula alba	Opisthokonta	Fonticula	Fonticulaceae	Fonticulida				29	0	990	10	856	1	1857	1846	2325	2336	214	50809312	11783616	253000	ftp://ftp.ncbi.nlm.nih.gov/genomes/all/GCA/000/388/065/GCA_000388065.2_Font_alba_ATCC_38817_V2/GCA_000388065.2_Font_alba_ATCC_38817_V2_protein.faa.gz	ftp://ftp.ncbi.nlm.nih.gov/genomes/all/GCA/000/388/065/GCA_000388065.2_Font_alba_ATCC_38817_V2/GCA_000388065.2_Font_alba_ATCC_38817_V2_genomic.fna.gz	20170120
FCYL	Fragilariopsis cylindrus CCMP 1102	SAR	Fragilariopsis	Bacillariaceae	Bacillariales	Bacillariophyceae	Bacillariophyta		31	1	172	54	1317	8	1551	1489	2631	2693	271	152407290	8673524	1296000	http://genome.jgi.doe.gov/pages/dynamicOrganismDownload.jsf?organism=Fracy1 (Files: Fracy1_GeneModels_FilteredModels1_aa.fasta.gz, Fracy1_GeneModels_FilteredModels2_aa.fasta.gz, Fracy1_GeneModels_FilteredModels3_aa.fasta.gz)	https://genome.jgi.doe.gov/portal/Fracy1/download/Fracy1_assembly_scaffolds.fasta.gz	20170105
FOXY	Fusarium oxysporum f. sp. lycopersici 4287	Opisthokonta	Fusarium	Nectriaceae	Hypocreales	Sordariomycetes	Ascomycota	Fungi	1	1	61	16	1059	11	1147	1120	3035	3062	114	119873566	2842302	1976000	http://genome.jgi.doe.gov/Fusox2/download/Fusox2_GeneCatalog_proteins_20150720.aa.fasta.gz	https://genome.jgi.doe.gov/portal/Fusox2/download/Fusox2_AssemblyScaffolds.fasta.gz	20170208
GINT	Giardia intestinalis assemblage A isolate WB	Excavata	Giardia	Hexamitidae	Diplomonadida				148	0	129	6	2897	1	3033	3026	1149	1156	211	22384348	3270484	2762000	http://giardiadb.org/common/downloads/release-29/GintestinalisAssemblageAWB/fasta/data/GiardiaDB-29_GintestinalisAssemblageAWB_AnnotatedProteins.fasta	http://giardiadb.org/common/downloads/release-29/GintestinalisAssemblageAWB/fasta/data/GiardiaDB-29_GintestinalisAssemblageAWB_Genome.fasta	20170105
GMOR	Glossina morsitans	Opisthokonta	Glossina	Glossinidae	Diptera	Insecta	Arthropoda	Metazoa	15	11	89	124	767	63	1043	856	3139	3326	13807	726218082	6173630	120413	https://www.vectorbase.org/download/glossina-morsitans-yalepeptidesgmory15fagz	https://www.vectorbase.org/download/glossina-morsitans-yalescaffoldsgmory1fagz	20170119
GNIP	Gregarina niphandrodes	SAR	Gregarina	Gregarinidae	Eugregarinorida	Conoidasida	Apicomplexa		113	1	1041	27	1641	2	2711	2682	1471	1500	469	27275748	742392	199432	ftp://ftp.ensemblgenomes.org/pub/release-34/protists/fasta/protists_alveolata1_collection/gregarina_niphandrodes/pep/Gregarina_niphandrodes.GNI3.pep.all.fa.gz	ftp://ftp.ensemblgenomes.org/pub/release-34/protists/fasta/protists_alveolata1_collection/gregarina_niphandrodes/dna/Gregarina_niphandrodes.GNI3.dna.toplevel.fa.gz	20161212
GPRO	Gonapodya prolifera JEL478	Opisthokonta	Gonapodya	Gonapodyaceae	Monoblepharidales	Monoblepharidomycetes	Chytridiomycota	Fungi	11	6	437	82	649	9	1177	1086	3005	3096	352	96375252	1214404	347324	ftp://ftp.ncbi.nlm.nih.gov/genomes/all/GCA/001/574/975/GCA_001574975.1_Ganpr1/GCA_001574975.1_Ganpr1_protein.faa.gz	ftp://ftp.ncbi.nlm.nih.gov/genomes/all/GCA/001/574/975/GCA_001574975.1_Ganpr1/GCA_001574975.1_Ganpr1_genomic.fna.gz	20170121
GSAL	Gyrodactylus salaris	Opisthokonta	Gyrodactylus	Gyrodactylidae	Gyrodactylidea	Monogenea	Platyhelminthes	Metazoa	25	10	303	92	1092	23	1510	1395	2672	2787	6075	134696414	64906	1839	ftp://ftp.ebi.ac.uk/pub/databases/wormbase/parasite/releases/WBPS8/species/gyrodactylus_salaris/PRJNA244375/gyrodactylus_salaris.PRJNA244375.WBPS8.protein.fa.gz	ftp://ftp.ebi.ac.uk/pub/databases/wormbase/parasite/releases/WBPS8/species/gyrodactylus_salaris/PRJNA244375/gyrodactylus_salaris.PRJNA244375.WBPS8.genomic.fa.gz	20170119
GSUL	Galdieria sulphuraria	Archeaplastida	Galdieria	Cyanidiaceae	Cyanidiales	Bangiophyceae	Rhodophyta		18	1	140	33	1523	28	1724	1663	2458	2519	433	26835742	588266	172322	ftp://ftp.ensemblgenomes.org/pub/release-34/plants/fasta/plants_rhodophyta1_collection/galdieria_sulphuraria/pep/Galdieria_sulphuraria.ASM34128v1.pep.all.fa.gz	ftp://ftp.ensemblgenomes.org/pub/release-34/plants/fasta/plants_rhodophyta1_collection/galdieria_sulphuraria/dna/Galdieria_sulphuraria.ASM34128v1.dna.toplevel.fa.gz	20170117
GTHE	Guillardia theta CCMP2712	Cryptophyta	Guillardia	Geminigeraceae	Pyrenomonadales		Cryptophyta		26	2	924	64	141	0	1129	1065	3053	3117	670	167157872	7375874	545808	ftp://ftp.ensemblgenomes.org/pub/protists/release-34/fasta/guillardia_theta/pep/Guillardia_theta.GCA_000315625.1.pep.all.fa.gz	ftp://ftp.ensemblgenomes.org/pub/protists/release-34/fasta/guillardia_theta/dna/Guillardia_theta.GCA_000315625.1.dna.toplevel.fa.gz	20170117
HAZT	Hyalella azteca	Opisthokonta	Hyalella	Hyalellidae	Amphipoda	Malacostraca	Arthropoda	Metazoa	6	5	357	115	228	44	744	585	3438	3597	18000	1096494232	5277222	215427	ftp://ftp.ncbi.nlm.nih.gov/genomes/all/GCF/000/764/305/GCF_000764305.1_Hazt_2.0/GCF_000764305.1_Hazt_2.0_protein.faa.gz	ftp://ftp.ncbi.nlm.nih.gov/genomes/all/GCF/000/764/305/GCF_000764305.1_Hazt_2.0/GCF_000764305.1_Hazt_2.0_genomic.fna.gz	20170119
HPAR	Hyaloperonospora parasitica	SAR	Hyaloperonospora	Peronosporaceae	Peronosporales	Oomycetes			32	11	424	127	881	50	1482	1305	2700	2877	3044	141663370	16132258	332402	ftp://ftp.ensemblgenomes.org/pub/release-34/protists/fasta/hyaloperonospora_arabidopsidis/pep/Hyaloperonospora_arabidopsidis.HyaAraEmoy2_2.0.pep.all.fa.gz	ftp://ftp.ensemblgenomes.org/pub/release-34/protists/fasta/hyaloperonospora_arabidopsidis/dna/Hyaloperonospora_arabidopsidis.HyaAraEmoy2_2.0.dna.toplevel.fa.gz	20161212
HROB	Helobdella robusta	Opisthokonta	Helobdella	Glossiphoniidae	Hirudinida	Clitellata	Annelida	Metazoa	2	0	441	19	473	7	940	914	3242	3268	1991	430871296	39881042	306000	ftp://ftp.ensemblgenomes.org/pub/metazoa/release-34/fasta/helobdella_robusta/pep/Helobdella_robusta.GCA_000326865.1.pep.all.fa.gz	ftp://ftp.ensemblgenomes.org/pub/metazoa/release-34/fasta/helobdella_robusta/dna/Helobdella_robusta.GCA_000326865.1.dna.nonchromosomal.fa.gz	20170119
HSAP	Homo Sapiens	Opisthokonta	Homo	Hominidae	Primates	Mammalia	Chordata	Metazoa	0	NA	21	NA	528	NA	549	NA	3633	NA	NA	NA	NA	NA	ftp://ftp.ensembl.org/pub/release-87/fasta/homo_sapiens/pep/Homo_sapiens.GRCh38.pep.all.fa.gz	ftp://ftp.ensembl.org/pub/release-87/fasta/homo_sapiens/dna/Homo_sapiens.GRCh38.dna.toplevel.fa.gz	20170119
HVUL	Hydra vulgaris	Opisthokonta	Hydra	Hydridae	Anthoathecata	Hydrozoa	Cnidaria	Metazoa	5	1	48	10	699	52	809	747	3373	3435	20914	1570950126	133360098	96317	ftp://ftp.ncbi.nlm.nih.gov/genomes/all/GCF/000/004/095/GCF_000004095.1_Hydra_RP_1.0/GCF_000004095.1_Hydra_RP_1.0_protein.faa.gz	ftp://ftp.ncbi.nlm.nih.gov/genomes/all/GCF/000/004/095/GCF_000004095.1_Hydra_RP_1.0/GCF_000004095.1_Hydra_RP_1.0_genomic.fna.gz	20170119
ILIN	Intoshia linei	Opisthokonta	Intoshia	Rhopaluridae			Orthonectida	Metazoa	31	1	1470	31	305	1	1807	1775	2375	2407	3520	83201540	4596	26268	ftp://ftp.ncbi.nlm.nih.gov/genomes/all/GCA/001/642/005/GCA_001642005.1_IntLin1.0/GCA_001642005.1_IntLin1.0_protein.faa.gz	ftp://ftp.ncbi.nlm.nih.gov/genomes/all/GCA/001/642/005/GCA_001642005.1_IntLin1.0/GCA_001642005.1_IntLin1.0_genomic.fna.gz	20170119
IMUL	Ichthyophthirius multifiliis (strain G5)	SAR	Ichthyophthirius		Hymenostomatida	Oligohymenophorea			99	4	506	200	1688	14	2408	2194	1774	1988	2017	97429900	170038	64045	ftp://ftp.ensemblgenomes.org/pub/release-34/protists/fasta/protists_alveolata1_collection/ichthyophthirius_multifiliis/pep/Ichthyophthirius_multifiliis.JCVI-IMG1-V.1.pep.all.fa.gz	ftp://ftp.ensemblgenomes.org/pub/release-34/protists/fasta/protists_alveolata1_collection/ichthyophthirius_multifiliis/dna/Ichthyophthirius_multifiliis.JCVI-IMG1-V.1.dna.toplevel.fa.gz	20161212
ISCA	Ixodes scapularis	Opisthokonta	Ixodes	Ixodidae	Ixodida	Arachnida	Arthropoda	Metazoa	28	21	167	188	563	122	1040	730	3142	3452	369492	2776944360	753820020	76228	ftp://ftp.ensemblgenomes.org/pub/metazoa/release-34/fasta/ixodes_scapularis/pep/Ixodes_scapularis.IscaW1.pep.all.fa.gz	ftp://ftp.ensemblgenomes.org/pub/metazoa/release-34/fasta/ixodes_scapularis/dna/Ixodes_scapularis.IscaW1.dna.nonchromosomal.fa.gz	20170119
KFLA	Klebsormidium flaccidum	Archeaplastida	Klebsormidium	Klebsormidiaceae	Klebsormidiales	Klebsormidiophyceae	Streptophyta	Viridiplantae	2	1	234	27	478	5	744	712	3438	3470	1814	206292020	2127412	13493	http://www.plantmorphogenesis.bio.titech.ac.jp/~algae_genome_project/klebsormidium/kf_download/160614_klebsormidium_v1.1_AA.fasta	http://www.plantmorphogenesis.bio.titech.ac.jp/~algae_genome_project/klebsormidium/kf_download/120824_klebsormidium_Scaffolds_v1.0.fna	20170124
KLAC	Kluyveromyces lactis	Opisthokonta	Kluyveromyces	Saccharomycetaceae	Saccharomycetales	Saccharomycetes	Ascomycota	Fungi	13	0	92	14	1540	2	1648	1632	2534	2550	6	21378224	88	1754000	ftp://ftp.ensemblgenomes.org/pub/fungi/release-34/fasta/fungi_ascomycota1_collection/kluyveromyces_lactis/pep/Kluyveromyces_lactis.ASM251v1.pep.all.fa.gz	ftp://ftp.ensemblgenomes.org/pub/fungi/release-34/fasta/fungi_ascomycota1_collection/kluyveromyces_lactis/dna/Kluyveromyces_lactis.ASM251v1.dna.toplevel.fa.gz	20170208
LANA	Lingula anatina	Opisthokonta	Lingula	Lingulidae	Lingulida	Lingulata	Brachiopoda	Metazoa	1	0	102	22	377	15	516	479	3666	3703	3830	816015636	34974300	294478	ftp://ftp.ensemblgenomes.org/pub/metazoa/release-34/fasta/lingula_anatina/pep/Lingula_anatina.GCA_001039355.1.pep.all.fa.gz	ftp://ftp.ensemblgenomes.org/pub/metazoa/release-34/fasta/lingula_anatina/dna/Lingula_anatina.GCA_001039355.1.dna.nonchromosomal.fa.gz	20170119
LCOR	Lichtheimia corymbifera JMRC:FSU:9682	Opisthokonta	Lichtheimia	Lichtheimiaceae	Mucorales	Mucoromycetes	Mucoromycota	Fungi	25	2	268	16	936	3	1223	1204	2959	2978	207	61942966	5108844	367562	http://genome.jgi.doe.gov/Liccor1/download/Liccor1_GeneCatalog_proteins_20160306.aa.fasta.gz	https://genome.jgi.doe.gov/portal/Liccor1/download/Liccor1_AssemblyScaffolds.fasta.gz	20170120
LGIG	Lottia gigantea	Opisthokonta	Lottia	Lottiidae		Gastropoda	Mollusca	Metazoa	7	4	44	32	542	26	644	586	3538	3596	4469	597789974	121221362	187000	ftp://ftp.ensemblgenomes.org/pub/metazoa/release-34/fasta/lottia_gigantea/pep/Lottia_gigantea.GCA_000327385.1.pep.all.fa.gz	ftp://ftp.ensemblgenomes.org/pub/metazoa/release-34/fasta/lottia_gigantea/dna/Lottia_gigantea.GCA_000327385.1.dna.nonchromosomal.fa.gz	20170119
LMAJ	Leishmania major strain Friedlin	Excavata	Leishmania	Trypanosomatidae	Kinetoplastida				60	0	152	11	1974	2	2139	2126	2043	2056	36	65710164	26	1092000	ftp://ftp.ensemblgenomes.org/pub/release-34/protists/fasta/leishmania_major/pep/Leishmania_major.ASM272v2.pep.all.fa.gz	ftp://ftp.ensemblgenomes.org/pub/release-34/protists/fasta/leishmania_major/dna/Leishmania_major.ASM272v2.dna.toplevel.fa.gz	20170105
LPEN	Linderina pennispora ATCC12442	Opisthokonta	Linderina	Kickxellaceae	Kickxellales	Kickxellomycetes	Zoopagomycota	Fungi	3	1	92	70	1232	29	1423	1324	2759	2858	227	52405090	0	908848	http://genome.jgi.doe.gov/Linpe1/download/Linpe1_GeneCatalog_proteins_20150915.aa.fasta.gz	https://genome.jgi.doe.gov/portal/Linpe1/download/Linpe1_AssemblyScaffolds_Repeatmasked.fasta.gz	20170120
LPOL	Limulus polyphemus	Opisthokonta	Limulus	Limulidae	Xiphosura	Merostomata	Arthropoda	Metazoa	7	7	97	95	554	21	767	651	3415	3531	286793	3411573224	244970278	254089	ftp://ftp.ncbi.nlm.nih.gov/genomes/all/GCF/000/517/525/GCF_000517525.1_Limulus_polyphemus-2.1.2/GCF_000517525.1_Limulus_polyphemus-2.1.2_protein.faa.gz	ftp://ftp.ncbi.nlm.nih.gov/genomes/all/GCF/000/517/525/GCF_000517525.1_Limulus_polyphemus-2.1.2/GCF_000517525.1_Limulus_polyphemus-2.1.2_genomic.fna.gz	20170119
LSAL	Lepeophtheirus salmonis	Opisthokonta	Lepeophtheirus	Caligidae	Siphonostomatoida	Hexanauplia	Arthropoda	Metazoa	24	12	608	143	372	5	1128	980	3054	3202	36095	1291157452	97991400	478276	ftp://ftp.ensemblgenomes.org/pub/metazoa/release-34/fasta/lepeophtheirus_salmonis/pep/Lepeophtheirus_salmonis.LSalAtl2s.pep.all.fa.gz	ftp://ftp.ensemblgenomes.org/pub/metazoa/release-34/fasta/lepeophtheirus_salmonis/dna/Lepeophtheirus_salmonis.LSalAtl2s.dna.nonchromosomal.fa.gz	20170119
LTRA	Lobosporangium transversale NRRL 3116	Opisthokonta	Lobosporangium	Mortierellaceae	Mortierellales	Mortierellomycetes	Mucoromycota	Fungi	4	0	125	20	910	13	1068	1035	3114	3147	138	85537898	0	67259	http://genome.jgi.doe.gov/Lobtra1/download/Lobtra1_GeneCatalog_proteins_20160303.aa.fasta.gz	https://genome.jgi.doe.gov/portal/Lobtra1/download/Lobtra1_AssemblyScaffolds.fasta.gz	20170120
MBRE	Monosiga brevicollis MX1	Opisthokonta	Monosiga	Salpingoecidae	Choanoflagellida				30	7	374	87	790	7	1258	1164	2924	3018	218	77297584	5969136	1074000	ftp://ftp.ensemblgenomes.org/pub/protists/release-34/fasta/protists_choanoflagellida1_collection/monosiga_brevicollis_mx1/pep/Monosiga_brevicollis_mx1.V1.0.pep.all.fa.gz	ftp://ftp.ensemblgenomes.org/pub/protists/release-34/fasta/protists_choanoflagellida1_collection/monosiga_brevicollis_mx1/dna/Monosiga_brevicollis_mx1.V1.0.dna.nonchromosomal.fa.gz	20170120
MCIR	Mucor circinelloides CBS 277.49	Opisthokonta	Mucor	Mucoraceae	Mucorales	Mucoromycetes	Mucoromycota	Fungi	6	5	98	45	1002	34	1179	1100	3003	3082	26	73174044	0	4318000	http://genome.jgi.doe.gov/Mucci2/download/Mucor_circinelloides_v2_filtered_proteins.fasta.gz	https://genome.jgi.doe.gov/portal/Mucci2/download/Mucor_circinelloides_v2_scaffolds.fasta.gz	20170120
MDAP	Mitosporidium daphniae	Opisthokonta	Mitosporidium				Microsporidia	Fungi	76	15	148	46	2364	73	2631	2512	1551	1670	612	11273290	0	32031	ftp://ftp.ensemblgenomes.org/pub/fungi/release-34/fasta/fungi_microsporidia1_collection/mitosporidium_daphniae/pep/Mitosporidium_daphniae.UGP1.0.pep.all.fa.gz	ftp://ftp.ensemblgenomes.org/pub/fungi/release-34/fasta/fungi_microsporidia1_collection/mitosporidium_daphniae/dna/Mitosporidium_daphniae.UGP1.0.dna.nonchromosomal.fa.gz	20170125
MELO	Mortierella elongata AG-77	Opisthokonta	Mortierella	Mortierellaceae	Mortierellales	Mortierellomycetes	Mucoromycota	Fungi	0	0	56	17	922	16	1011	978	3171	3204	473	99416060	310270	517143	http://genome.jgi.doe.gov/Morel2/download/Morel2_GeneCatalog_proteins_20151120.aa.fasta.gz	https://genome.jgi.doe.gov/portal/Morel2/download/Morel2_AssemblyScaffolds.fasta.gz	20170120
MLAR	Melampsora laricis-populina	Opisthokonta	Melampsora	Melampsoraceae	Pucciniales	Pucciniomycetes	Basidiomycota	Fungi	4	2	181	21	1212	11	1425	1393	2757	2789	511	206940744	12815250	582000	http://genome.jgi.doe.gov/Mellp2_3/download/Mellp2_3_GeneCatalog_proteins_20151130.aa.fasta.gz	https://genome.jgi.doe.gov/portal/Mellp2_3/download/Mellp2_3_AssemblyScaffolds.fasta.gz	20170120
MLEI	Mnemiopsis leidyi	Opisthokonta	Mnemiopsis	Bolinopsidae	Lobata	Tentaculata	Ctenophora	Metazoa	19	12	913	133	120	0	1166	1033	3016	3149	5101	300697122	11054624	187314	ftp://ftp.ensemblgenomes.org/pub/metazoa/release-34/fasta/mnemiopsis_leidyi/pep/Mnemiopsis_leidyi.GCA_000226015.1.pep.all.fa.gz	ftp://ftp.ensemblgenomes.org/pub/metazoa/release-34/fasta/mnemiopsis_leidyi/dna/Mnemiopsis_leidyi.GCA_000226015.1.dna.nonchromosomal.fa.gz	20170119
MMUS	Mus musculus	Opisthokonta	Mus	Muridae	Rodentia	Mammalia	Chordata	Metazoa	1	NA	28	NA	528	NA	556	NA	3626	NA	107	5332302464	11382112670	151835000	ftp://ftp.ensembl.org/pub/release-87/fasta/mus_musculus/pep/Mus_musculus.GRCm38.pep.all.fa.gz	ftp://ftp.ensembl.org/pub/release-87/fasta/mus_musculus/dna/Mus_musculus.GRCm38.dna.toplevel.fa.gz	20170119
MNEG	Monoraphidium neglectum	Archeaplastida	Monoraphidium	Selenastraceae	Sphaeropleales	Chlorophyceae	Chlorophyta	Viridiplantae	53	11	436	137	880	24	1477	1316	2705	2866	6720	134646580	4777078	15659	ftp://ftp.ncbi.nlm.nih.gov/genomes/all/GCF/000/611/645/GCF_000611645.1_mono_v1/GCF_000611645.1_mono_v1_protein.faa.gz	ftp://ftp.ncbi.nlm.nih.gov/genomes/all/GCF/000/611/645/GCF_000611645.1_mono_v1/GCF_000611645.1_mono_v1_genomic.fna.gz	20170124
MONO	Monocercomonoides sp. PA203	Excavata	Monocercomonoides	Polymastigidae	Oxymonadida				71	NA	521	NA	1786	NA	2307	NA	1875	NA	NA	NA	NA	NA	http://www.protistologie.cz/hampllab/data.html	NA	20170303
MOSM	Mixia osmundae IAM 14324	Opisthokonta	Mixia	Mixiaceae	Mixiales	Mixiomycetes	Basidiomycota	Fungi	8	3	162	19	1212	11	1404	1374	2778	2808	283	26787416	0	292896	ftp://ftp.ensemblgenomes.org/pub/fungi/release-34/fasta/fungi_basidiomycota1_collection/mixia_osmundae_iam_14324/pep/Mixia_osmundae_iam_14324.Mosmundae_2.0.pep.all.fa.gz	ftp://ftp.ensemblgenomes.org/pub/fungi/release-34/fasta/fungi_basidiomycota1_collection/mixia_osmundae_iam_14324/dna/Mixia_osmundae_iam_14324.Mosmundae_2.0.dna.nonchromosomal.fa.gz	20170120
MPOL	Marchantia polymorpha cultivar:Kitashirakawa-2	Archeaplastida	Marchantia	Marchantiaceae	Marchantiales	Marchantiopsida	Streptophyta	Viridiplantae	5	0	140	14	684	9	847	824	3335	3358	2957	421113474	30408804	1366000	https://genome.jgi.doe.gov/portal/pages/dynamicOrganismDownload.jsf?organism=Mpolymorpha# (File: Mpolymorpha_320_v3.1.protein.fa.gz )	https://genome.jgi.doe.gov/portal/pages/dynamicOrganismDownload.jsf?organism=Mpolymorpha# (File: Mpolymorpha_320_v3.0.fa.gz)	20170124
MPTE	Martensiomyces pterosporus CBS 209.56	Opisthokonta	Martensiomyces	Kickxellaceae	Kickxellales	Kickxellomycetes	Zoopagomycota	Fungi	3	2	71	37	1198	18	1324	1269	2858	2913	529	38522360	1109244	117925	http://genome.jgi.doe.gov/Marpt1/download/Marpt1_GeneCatalog_proteins_20140919.aa.fasta.gz	https://genome.jgi.doe.gov/portal/Marpt1/download/Marpt1_AssemblyScaffolds.fasta.gz	20170120
MSPE	Micromonas species RCC299	Archeaplastida	Micromonas	Mamiellaceae	Mamiellales	Mamiellophyceae	Chlorophyta	Viridiplantae	21	2	115	33	1148	28	1324	1263	2858	2919	17	41978652	0	1394000	https://genome.jgi.doe.gov/portal/pages/dynamicOrganismDownload.jsf?organism=Phytozome# (File: MspRCC299_229_v3.0.protein.fa.gz )	http://genome.jgi.doe.gov/pages/dynamicOrganismDownload.jsf?organism=PhytozomeV12# (File: MspRCC299_229_v3.0.fa.gz)	20170124
MVER	Mortierella verticillata NRRL 6337	Opisthokonta	Mortierella	Mortierellaceae	Mortierellales	Mortierellomycetes	Mucoromycota	Fungi	1	0	64	13	926	12	1015	990	3167	3192	55	81632514	2075784	2912000	http://genome.jgi.doe.gov/Morve1/download/Morve1_GeneCatalog_proteins_20161024.aa.fasta.gz	https://genome.jgi.doe.gov/portal/Morve1/download/Morve1_AssemblyScaffolds.fasta.gz	20170120
NCRA	Neurospora crassa GCA_000786625	Opisthokonta	Neurospora	Sordariaceae	Sordariales	Sordariomycetes	Ascomycota	Fungi	10	9	121	62	1062	8	1253	1183	2929	2999	358	79988574	843774	236486	ftp://ftp.ensemblgenomes.org/pub/fungi/release-34/fasta/fungi_ascomycota2_collection/neurospora_crassa_gca_000786625/pep/Neurospora_crassa_gca_000786625.Neucr_trp3_1.pep.all.fa.gz	ftp://ftp.ensemblgenomes.org/pub/fungi/release-34/fasta/fungi_ascomycota2_collection/neurospora_crassa_gca_000786625/dna/Neurospora_crassa_gca_000786625.Neucr_trp3_1.dna.nonchromosomal.fa.gz	20170208
NGAD	Nannochloropsis gaditana CCMP526	SAR	Nannochloropsis	Monodopsidaceae	Eustigmatales	Eustigmatophyceae			58	30	710	398	721	42	1871	1431	2311	2751	2087	60977484	7277790	37963	http://www.nannochloropsis.org/download/NgaditanaCCMP526_proteins.fasta	http://www.nannochloropsis.org/download/NgaditanaCCMP526_genome_assembly.fasta	20170327
NGRU	Naegleria gruberi	Excavata	Naegleria	Vahlkampfiidae	Schizopyrenida	Heterolobosea			35	7	717	83	601	17	1418	1318	2764	2864	784	72590192	9337978	401612	ftp://ftp.ensemblgenomes.org/pub/release-34/protists/fasta/protists_heterolobosea1_collection/naegleria_gruberi/pep/Naegleria_gruberi.V1.0.pep.all.fa.gz	ftp://ftp.ensemblgenomes.org/pub/release-34/protists/fasta/protists_heterolobosea1_collection/naegleria_gruberi/dna/Naegleria_gruberi.V1.0.dna.toplevel.fa.gz	20170105
NNUC	Nelumbo nucifera	Archeaplastida	Nelumbo	Nelumbonaceae	Proteales		Streptophyta	Viridiplantae	3	1	37	5	858	7	907	895	3275	3287	3603	1415236916	193775394	3435000	ftp://ftp.ncbi.nlm.nih.gov/genomes/all/GCF/000/365/185/GCF_000365185.1_Chinese_Lotus_1.1/GCF_000365185.1_Chinese_Lotus_1.1_protein.faa.gz	ftp://ftp.ncbi.nlm.nih.gov/genomes/all/GCF/000/365/185/GCF_000365185.1_Chinese_Lotus_1.1/GCF_000365185.1_Chinese_Lotus_1.1_genomic.fna.gz	20170327
NSPE	Neocallimastix sp G1	Opisthokonta	Neocallimastix	Neocallimastigaceae	Neocallimastigales	Neocallimastigomycetes	Chytridiomycota	Fungi	28	0	122	17	1255	6	1400	1377	2782	2805	1819	386064972	0	443414	https://genome.jgi.doe.gov/portal/Neosp1/download/Neosp1_GeneCatalog_proteins_20170918.aa.fasta.gz	https://genome.jgi.doe.gov/portal/Neosp1/download/Neosp1_AssemblyScaffolds.fasta.gz	20170120
NUSP	Nuclearia sp. ATCC 50694	Opisthokonta	Parvularia						5	2	41	71	758	99	969	799	3213	3383	29620	40853138	0	1006	https://figshare.com/articles/Nuclearia_sp_ATCC_50694_-_Transcriptome/3898485	https://figshare.com/articles/Nuclearia_sp_ATCC_50694_-_Transcriptome/3898485	20170120
NVEC	Nematostella vectensis	Opisthokonta	Nematostella	Edwardsiidae	Actiniaria	Anthozoa	Cnidaria	Metazoa	8	3	139	81	422	51	693	561	3489	3621	10804	594783574	118443596	472588	ftp://ftp.ensemblgenomes.org/pub/metazoa/release-34/fasta/nematostella_vectensis/pep/Nematostella_vectensis.GCA_000209225.1.pep.all.fa.gz	ftp://ftp.ensemblgenomes.org/pub/metazoa/release-34/fasta/nematostella_vectensis/dna/Nematostella_vectensis.GCA_000209225.1.dna.nonchromosomal.fa.gz	20170119
OANA	Ornithorhynchus anatinus	Opisthokonta	Ornithorhynchus	Ornithorhynchidae	Monotremata	Mammalia	Chordata	Metazoa	28	22	376	NA	505	NA	881	NA	3301	NA	291092	3835403486	310893766	833983	ftp://ftp.ensembl.org/pub/release-87/fasta/ornithorhynchus_anatinus/pep/Ornithorhynchus_anatinus.OANA5.pep.all.fa.gz	ftp://ftp.ensembl.org/pub/release-87/fasta/ornithorhynchus_anatinus/dna/Ornithorhynchus_anatinus.OANA5.dna.toplevel.fa.gz	20170119
OBIM	Octopus bimaculoides	Opisthokonta	Octopus	Octopodidae	Octopoda	Cephalopoda	Mollusca	Metazoa	5	1	212	31	409	10	662	621	3520	3561	151674	3968657792	707719772	475182	ftp://ftp.ensemblgenomes.org/pub/metazoa/release-34/fasta/octopus_bimaculoides/pep/Octopus_bimaculoides.PRJNA270931.pep.all.fa.gz	ftp://ftp.ensemblgenomes.org/pub/metazoa/release-34/fasta/octopus_bimaculoides/dna/Octopus_bimaculoides.PRJNA270931.dna.nonchromosomal.fa.gz	20170119
ODIO	Oikopleura dioica	Opisthokonta	Oikopleura	Oikopleuridae	Copelata	Appendicularia	Chordata	Metazoa	10	0	589	41	648	9	1287	1237	2895	2945	1260	133065918	7876984	395387	ftp://ftp.ncbi.nlm.nih.gov/genomes/all/GCA/000/209/535/GCA_000209535.1_ASM20953v1/GCA_000209535.1_ASM20953v1_protein.faa.gz	ftp://ftp.ncbi.nlm.nih.gov/genomes/all/GCA/000/209/535/GCA_000209535.1_ASM20953v1/GCA_000209535.1_ASM20953v1_genomic.fna.gz	20170119
OLUC	Ostreococcus lucimarinus CCE9901	Archeaplastida	Ostreococcus	Bathycoccaceae	Mamiellales	Mamiellophyceae	Chlorophyta	Viridiplantae	36	1	396	66	1161	15	1638	1557	2544	2625	21	26409776	0	708927	ftp://ftp.ensemblgenomes.org/pub/plants/release-34/fasta/ostreococcus_lucimarinus/pep/Ostreococcus_lucimarinus.ASM9206v1.pep.all.fa.gz	ftp://ftp.ensemblgenomes.org/pub/plants/release-34/fasta/ostreococcus_lucimarinus/dna/Ostreococcus_lucimarinus.ASM9206v1.dna.toplevel.fa.gz	20170124
OSAT	Oryza sativa japonica	Archeaplastida	Oryza	Poaceae	Poales	Liliopsida	Streptophyta	Viridiplantae	9	2	197	40	836	2	1075	1033	3107	3149	61	748611972	236508	29958000	ftp://ftp.ensemblgenomes.org/pub/plants/release-34/fasta/oryza_sativa/pep/Oryza_sativa.IRGSP-1.0.pep.all.fa.gz	ftp://ftp.ensemblgenomes.org/pub/plants/release-34/fasta/oryza_sativa/dna/Oryza_sativa.IRGSP-1.0.dna.toplevel.fa.gz	20170124
OSPE	Orpinomyces sp. C1A	Opisthokonta	Pecoramyces	Neocallimastigaceae	Neocallimastigales	Neocallimastigomycetes	Chytridiomycota	Fungi	87	28	412	271	1241	8	1932	1653	2250	2529	32574	201908370	0	3373	http://genome.jgi.doe.gov/Orpsp1_1/download/Orpsp1_1_GeneCatalog_proteins_20140826.aa.fasta.gz	https://genome.jgi.doe.gov/portal/Orpsp1_1/download/Orpsp1_1_AssemblyScaffolds.fasta.gz	20170120
OTRI	Oxytricha trifallax	SAR	Oxytricha	Oxytrichidae	Sporadotrichida	Spirotrichea			33	4	74	22	1590	20	1706	1664	2476	2518	22363	134313458	2078	3736	ftp://ftp.ensemblgenomes.org/pub/release-34/protists/fasta/protists_alveolata1_collection/oxytricha_trifallax_gca_000295675/pep/Oxytricha_trifallax_gca_000295675.oxytricha_asm_v1.1.pep.all.fa.gz	ftp://ftp.ensemblgenomes.org/pub/release-34/protists/fasta/protists_alveolata1_collection/oxytricha_trifallax_gca_000295675/dna/Oxytricha_trifallax_gca_000295675.oxytricha_asm_v1.1.dna.toplevel.fa.gz	20161212
OVOL	Onchocerca volvulus	Opisthokonta	Onchocerca	Onchocercidae	Rhabditida	Chromadorea	Nematoda	Metazoa	3	0	41	2	1161	8	1212	1202	2970	2980	708	186705540	6148734	25996000	ftp://ftp.wormbase.org/pub/wormbase/releases/WS257/species/o_volvulus/PRJEB513/o_volvulus.PRJEB513.WS257.protein.fa.gz	ftp://ftp.wormbase.org/pub/wormbase/releases/WS257/species/o_volvulus/PRJEB513/o_volvulus.PRJEB513.WS257.genomic.fa.gz	20170119
PABI	Picea abies	Archeaplastida	Picea	Pinaceae	Pinales		Streptophyta	Viridiplantae	22	6	388	NA	783	NA	1171	NA	3011	NA	10253694	24037616798	565086384	5206	ftp://plantgenie.org/Data/ConGenIE/Picea_abies/v1.0/FASTA/GenePrediction/Pabies1.01.0-HC-pep.faa.gz, ftp://plantgenie.org/Data/ConGenIE/Picea_abies/v1.0/FASTA/GenePrediction/Pabies1.01.0-MC-pep.faa.gz	ftp://plantgenie.org/Data/ConGenIE/Picea_abies/v1.0/FASTA/GenomeAssemblies/Pabies1.0-genome.fa.gz	20170124
PBLA	Phycomyces blakesleeanus NRRL1555	Opisthokonta	Phycomyces	Phycomycetaceae	Mucorales	Mucoromycetes	Mucoromycota	Fungi	8	4	143	37	1011	25	1216	1154	2966	3028	80	106737762	1140572	1516000	http://genome.jgi.doe.gov/Phybl2/download/Phycomyces_blakesleeanus_v2_filtered_proteins.fasta.gz	https://genome.jgi.doe.gov/portal/Phybl2/download/Phycomyces_blakesleeanus_v2_scaffolds.fasta.gz	20170120
PBRA	Plasmodiophora brassicae	SAR	Plasmodiophora	Plasmodiophoridae	Plasmodiophorida				9	2	637	34	550	8	1229	1187	2953	2995	165	47414838	686814	472887	ftp://ftp.ensemblgenomes.org/pub/release-34/protists/fasta/protists_rhizaria1_collection/plasmodiophora_brassicae/pep/Plasmodiophora_brassicae.pbe3.h15.pep.all.fa.gz	ftp://ftp.ensemblgenomes.org/pub/release-34/protists/fasta/protists_rhizaria1_collection/plasmodiophora_brassicae/dna/Plasmodiophora_brassicae.pbe3.h15.dna.toplevel.fa.gz	20161212
PCAU	Priapulus caudatus	Opisthokonta	Priapulus	Priapulidae	Priapulimorphida	Priapulimorpha	Priapulida	Metazoa	14	7	305	223	205	35	768	510	3414	3672	59587	873165878	150310624	209727	ftp://ftp.ncbi.nlm.nih.gov/genomes/all/GCF/000/485/595/GCF_000485595.1_Priapulus_caudatus-5.0.1/GCF_000485595.1_Priapulus_caudatus-5.0.1_protein.faa.gz	ftp://ftp.ncbi.nlm.nih.gov/genomes/all/GCF/000/485/595/GCF_000485595.1_Priapulus_caudatus-5.0.1/GCF_000485595.1_Priapulus_caudatus-5.0.1_genomic.fna.gz	20170119
PERK	Perkinsela sp. CCAP 1560/4	Excavata	Perkinsela		Kinetoplastida				113	3	1373	27	1571	0	2971	2944	1211	1238	693	18194102	761500	57461	ftp://ftp.ensemblgenomes.org/pub/release-34/protists/fasta/protists_euglenozoa1_collection/perkinsela_sp_ccap_1560_4/pep/Perkinsela_sp_ccap_1560_4.ASM123584v1.pep.all.fa.gz	ftp://ftp.ensemblgenomes.org/pub/release-34/protists/fasta/protists_euglenozoa1_collection/perkinsela_sp_ccap_1560_4/dna/Perkinsela_sp_ccap_1560_4.ASM123584v1.dna.toplevel.fa.gz	20170105
PETM	Petromyzon marinus	Opisthokonta	Petromyzon	Petromyzontidae	Petromyzontiformes		Chordata	Metazoa	95	13	845	165	447	7	1464	1292	2718	2890	25006	1294736268	476365648	184619	ftp://ftp.ensembl.org/pub/release-87/fasta/petromyzon_marinus/pep/Petromyzon_marinus.Pmarinus_7.0.pep.all.fa.gz	ftp://ftp.ensembl.org/pub/release-87/fasta/petromyzon_marinus/dna/Petromyzon_marinus.Pmarinus_7.0.dna.nonchromosomal.fa.gz	20170119
PFAL	Plasmodium falciparum 3D7	SAR	Plasmodium	Plasmodiidae	Haemosporida	Aconoidasida	Apicomplexa		79	0	206	0	2220	2	2428	2426	1754	1756	14	46584384	690	1688000	ftp://ftp.ensemblgenomes.org/pub/release-34/protists/fasta/plasmodium_falciparum/pep/Plasmodium_falciparum.ASM276v1.pep.all.fa.gz	ftp://ftp.ensemblgenomes.org/pub/release-34/protists/fasta/plasmodium_falciparum/dna/Plasmodium_falciparum.ASM276v1.dna.toplevel.fa.gz	20161212
PFLA	Ptychodera flava	Opisthokonta	Ptychodera	Ptychoderidae		Enteropneusta	Hemichordata	Metazoa	45	37	215	336	466	48	1065	681	3117	3501	218255	2252643284	204745420	196299	http://marinegenomics.oist.jp/acornworm/download/pfl_public_ver1.0.prot	ftp://ftp.ncbi.nlm.nih.gov/genomes/all/GCA/001/465/055/GCA_001465055.1_ptychodera_flava_version_1.0.14/GCA_001465055.1_ptychodera_flava_version_1.0.14_genomic.fna.gz	20170119
PHAL	Plasmopara halstedii	SAR	Plasmopara	Peronosporaceae	Peronosporales	Oomycetes			11	1	140	19	938	21	1118	1078	3064	3104	3162	133587984	17055586	1546000	ftp://ftp.ensemblgenomes.org/pub/release-34/protists/fasta/protists_stramenopiles1_collection/plasmopara_halstedii/pep/Plasmopara_halstedii.Plasmopara_halstedii_genome.pep.all.fa.gz	ftp://ftp.ensemblgenomes.org/pub/release-34/protists/fasta/protists_stramenopiles1_collection/plasmopara_halstedii/dna/Plasmopara_halstedii.Plasmopara_halstedii_genome.dna.toplevel.fa.gz	20161212
PHUM	Pediculus humanus	Opisthokonta	Pediculus	Pediculidae	Phthiraptera	Insecta	Arthropoda	Metazoa	3	1	299	26	597	0	922	896	3260	3286	1900	216780784	4827700	497057	ftp://ftp.ensemblgenomes.org/pub/metazoa/release-34/fasta/pediculus_humanus/pep/Pediculus_humanus.PhumU2.pep.all.fa.gz	ftp://ftp.ensemblgenomes.org/pub/metazoa/release-34/fasta/pediculus_humanus/dna/Pediculus_humanus.PhumU2.dna.nonchromosomal.fa.gz	20170119
PHYT	Phytomonas sp. isolate Hart1	Excavata	Phytomonas	Trypanosomatidae	Kinetoplastida				85	4	475	62	1949	1	2487	2424	1695	1758	84	32375234	3883070	1237000	ftp://ftp.ensemblgenomes.org/pub/release-34/protists/fasta/protists_euglenozoa1_collection/phytomonas_sp_isolate_hart1/pep/Phytomonas_sp_isolate_hart1.AKI_PRJEB1539_v1.pep.all.fa.gz	ftp://ftp.ensemblgenomes.org/pub/release-34/protists/fasta/protists_euglenozoa1_collection/phytomonas_sp_isolate_hart1/dna/Phytomonas_sp_isolate_hart1.AKI_PRJEB1539_v1.dna.toplevel.fa.gz	20170105
PINF	Phytophthora infestans T30-4	SAR	Phytophthora	Peronosporaceae	Peronosporales	Oomycetes			17	7	77	44	929	30	1080	1006	3102	3176	4921	380266952	76820058	1589000	ftp://ftp.ensemblgenomes.org/pub/release-34/protists/fasta/phytophthora_infestans/pep/Phytophthora_infestans.ASM14294v1.pep.all.fa.gz	ftp://ftp.ensemblgenomes.org/pub/release-34/protists/fasta/phytophthora_infestans/dna/Phytophthora_infestans.ASM14294v1.dna.toplevel.fa.gz	20161212
PMAR	Perkinsus marinus ATCC 50983	SAR	Perkinsus	Perkinsidae	Perkinsida				51	4	810	28	1029	11	1878	1839	2304	2343	17897	172091348	1118800	15756	ftp://ftp.ensemblgenomes.org/pub/release-34/protists/fasta/protists_alveolata1_collection/perkinsus_marinus_atcc_50983/pep/Perkinsus_marinus_atcc_50983.JCVI_PMG_1.0.pep.all.fa.gz	ftp://ftp.ensemblgenomes.org/pub/release-34/protists/fasta/protists_alveolata1_collection/perkinsus_marinus_atcc_50983/dna/Perkinsus_marinus_atcc_50983.JCVI_PMG_1.0.dna.toplevel.fa.gz	20161212
PMIN	Patiria miniata	Opisthokonta	Patiria	Asterinidae	Valvatida	Asteroidea	Echinodermata	Metazoa	12	11	127	174	510	57	868	637	3314	3545	60183	1540458180	81599536	52614	http://www.echinobase.org/Echinobase/PmDownload (Patiria miniata Proteins (V1.0))	http://www.echinobase.org/Echinobase/PmDownload (Genome sequence (V1.0) Scaffolds)	20170119
PMUR	Pneumocystis murina B123	Opisthokonta	Pneumocystis	Pneumocystidaceae	Pneumocystidales	Pneumocystidomycetes	Ascomycota	Fungi	6	0	475	9	1379	5	1868	1854	2314	2328	20	15002684	2	492849	ftp://ftp.ensemblgenomes.org/pub/fungi/release-34/fasta/fungi_ascomycota1_collection/pneumocystis_murina_b123/pep/Pneumocystis_murina_b123.Pneumo_murina_B123_V4.pep.all.fa.gz	ftp://ftp.ensemblgenomes.org/pub/fungi/release-34/fasta/fungi_ascomycota1_collection/pneumocystis_murina_b123/dna/Pneumocystis_murina_b123.Pneumo_murina_B123_V4.dna.nonchromosomal.fa.gz	20170208
PPAC	Pristionchus pacificus	Opisthokonta	Pristionchus	Neodiplogasteridae	Rhabditida	Chromadorea	Nematoda	Metazoa	29	15	318	121	955	89	1483	1273	2699	2909	18083	306384490	38605240	1245000	ftp://ftp.wormbase.org/pub/wormbase/releases/WS257/species/p_pacificus/PRJNA12644/p_pacificus.PRJNA12644.WS257.protein.fa.gz	ftp://ftp.wormbase.org/pub/wormbase/releases/WS257/species/p_pacificus/PRJNA12644/p_pacificus.PRJNA12644.WS257.genomic.fa.gz	20170119
PPAL	Polysphondylium pallidum PN500	Amoebozoa	Heterostelium	Acytosteliaceae	Acytosteliales				13	0	140	25	943	4	1112	1083	3070	3099	43	65936172	4200	1506000	ftp://ftp.ensemblgenomes.org/pub/protists/release-34/fasta/protists_amoebozoa1_collection/polysphondylium_pallidum_pn500/pep/Polysphondylium_pallidum_pn500.PolPal_Dec2009.pep.all.fa.gz	ftp://ftp.ensemblgenomes.org/pub/protists/release-34/fasta/protists_amoebozoa1_collection/polysphondylium_pallidum_pn500/dna/Polysphondylium_pallidum_pn500.PolPal_Dec2009.dna.toplevel.fa.gz	20170124
PPAT	Physcomitrella patens subsp. patens	Archeaplastida	Physcomitrella	Funariaceae	Funariales	Bryopsida	Streptophyta	Viridiplantae	5	0	99	17	734	16	866	833	3316	3349	2106	907854888	52115806	1317000	ftp://ftp.ensemblgenomes.org/pub/plants/release-34/fasta/physcomitrella_patens/pep/Physcomitrella_patens.ASM242v1.pep.all.fa.gz	ftp://ftp.ensemblgenomes.org/pub/plants/release-34/fasta/physcomitrella_patens/dna/Physcomitrella_patens.ASM242v1.dna.toplevel.fa.gz	20170124
PPER	Pseudocohnilembus persalinus	SAR	Pseudocohnilembus	Pseudocohnilembidae	Philasterida	Oligohymenophorea			62	3	341	56	1571	7	1975	1912	2207	2270	288	110857750	52964	367841	ftp://ftp.ensemblgenomes.org/pub/release-34/protists/fasta/protists_alveolata1_collection/pseudocohnilembus_persalinus/pep/Pseudocohnilembus_persalinus.ASM144751v1.pep.all.fa.gz	ftp://ftp.ensemblgenomes.org/pub/release-34/protists/fasta/protists_alveolata1_collection/pseudocohnilembus_persalinus/dna/Pseudocohnilembus_persalinus.ASM144751v1.dna.toplevel.fa.gz	20161212
PPUR	Porphyridium purpureum	Archeaplastida	Porphyridium	Porphyridiaceae	Porphyridiales	Bangiophyceae	Rhodophyta		20	4	178	53	1373	39	1643	1551	2539	2631	4771	39403110	2	20296	http://cyanophora.rutgers.edu/porphyridium/Porphyridium_genemodels_UPDATED.fasta	http://cyanophora.rutgers.edu/porphyridium/Porphyridium_genome.fasta	20170124
PSIN	Pelodiscus sinensis	Opisthokonta	Pelodiscus	Trionychidae	Testudines		Chordata	Metazoa	14	6	100	55	588	38	781	688	3401	3494	19904	4213278768	191688736	3351000	ftp://ftp.ensembl.org/pub/release-87/fasta/pelodiscus_sinensis/pep/Pelodiscus_sinensis.PelSin_1.0.pep.all.fa.gz	ftp://ftp.ensembl.org/pub/release-87/fasta/pelodiscus_sinensis/dna/Pelodiscus_sinensis.PelSin_1.0.dna.nonchromosomal.fa.gz	20170119
PSPE	Piromyces sp.	Opisthokonta	Piromyces	Neocallimastigaceae	Neocallimastigales	Neocallimastigomycetes	Chytridiomycota	Fungi	80	1	474	38	1335	8	1855	1809	2327	2373	1656	85577094	56461016	144455	http://genome.jgi.doe.gov/PirE2_1/download/PirE2_1_GeneCatalog_proteins_20110421.aa.fasta.gz	https://genome.jgi.doe.gov/portal/PirE2_1/download/PirE2_1_AssemblyScaffolds.fasta.gz	20170120
PSPF	Piromyces sp. finn	Opisthokonta	Piromyces	Neocallimastigaceae	Neocallimastigales	Neocallimastigomycetes	Chytridiomycota	Fungi	31	0	78	7	1337	6	1428	1415	2754	2767	232	112911610	0	749539	http://genome.jgi.doe.gov/Pirfi3/download/Pirfi3_GeneCatalog_proteins_20160330.aa.fasta.gz	https://genome.jgi.doe.gov/portal/Pirfi3/download/Pirfi3_AssemblyScaffolds.fasta.gz	20170120
PTET	Paramecium tetraurelia	SAR	Paramecium	Parameciidae	Peniculida	Oligohymenophorea			41	0	356	8	1489	1	1854	1845	2328	2337	697	143036364	1152722	413286	ftp://ftp.ensemblgenomes.org/pub/release-34/protists/fasta/paramecium_tetraurelia/pep/Paramecium_tetraurelia.GCA_000165425.1.pep.all.fa.gz	ftp://ftp.ensemblgenomes.org/pub/release-34/protists/fasta/paramecium_tetraurelia/dna/Paramecium_tetraurelia.GCA_000165425.1.dna.toplevel.fa.gz	20161212
PTRI	Phaeodactylum tricornutum CCAP1055/1	SAR	Phaeodactylum	Phaeodactylaceae	Naviculales	Bacillariophyceae	Bacillariophyta		21	3	153	23	1313	12	1501	1466	2681	2716	89	54270120	866066	945026	ftp://ftp.ensemblgenomes.org/pub/release-34/protists/fasta/phaeodactylum_tricornutum/pep/Phaeodactylum_tricornutum.ASM15095v2.pep.all.fa.gz	ftp://ftp.ensemblgenomes.org/pub/release-34/protists/fasta/phaeodactylum_tricornutum/dna/Phaeodactylum_tricornutum.ASM15095v2.dna.toplevel.fa.gz	20161212
PULT	Pythium ultimum DAOM BR144	SAR	Globisporangium	Pythiaceae	Pythiales	Oomycetes			13	4	142	63	824	17	1046	966	3136	3216	975	85583154	4244010	837833	ftp://ftp.ensemblgenomes.org/pub/release-34/protists/fasta/pythium_ultimum/pep/Pythium_ultimum.pug.pep.all.fa.gz	ftp://ftp.ensemblgenomes.org/pub/release-34/protists/fasta/pythium_ultimum/dna/Pythium_ultimum.pug.dna.toplevel.fa.gz	20161212
RALL	Rozella allomycis	Opisthokonta	Rozella				Cryptomycota	Fungi	37	6	127	53	1555	52	1787	1682	2395	2500	1059	23469712	248836	58027	ftp://ftp.ensemblgenomes.org/pub/fungi/release-34/fasta/fungi_rozellomycota1_collection/rozella_allomycis_csf55/pep/Rozella_allomycis_csf55.Rozella_k41_t100.pep.all.fa.gz	ftp://ftp.ensemblgenomes.org/pub/fungi/release-34/fasta/fungi_rozellomycota1_collection/rozella_allomycis_csf55/dna/Rozella_allomycis_csf55.Rozella_k41_t100.dna.nonchromosomal.fa.gz	20170120
RBRE	Ramicandelaber brevisporus CBS 109374	Opisthokonta	Ramicandelaber	Ramicandelaberaceae	Ramicandelaberales		Zoopagomycota	Fungi	11	4	374	89	1077	15	1555	1451	2627	2731	1262	44030156	7031942	41156	http://genome.jgi.doe.gov/Rambr1/download/Rambr1_GeneCatalog_proteins_20140929.aa.fasta.gz	https://genome.jgi.doe.gov/portal/Rambr1/download/Rambr1_AssemblyScaffolds.fasta.gz	20170120
RFIL	Reticulomyxa filosa	SAR	Reticulomyxa	Reticulomyxidae					64	28	596	329	692	117	1734	1288	2448	2894	50809	203734090	0	3609	ftp://ftp.ensemblgenomes.org/pub/release-34/protists/fasta/protists_rhizaria1_collection/reticulomyxa_filosa/pep/Reticulomyxa_filosa.Reti_assembly1.0.pep.all.fa.gz	ftp://ftp.ensemblgenomes.org/pub/release-34/protists/fasta/protists_rhizaria1_collection/reticulomyxa_filosa/dna/Reticulomyxa_filosa.Reti_assembly1.0.dna.toplevel.fa.gz	20161212
RIRR	Rhizophagus irregularis DAOM 197198	Opisthokonta	Rhizophagus	Glomeraceae	Glomerales	Glomeromycetes	Mucoromycota	Fungi	7	0	388	38	683	13	1122	1071	3060	3111	28039	180215702	534778	4207	ftp://ftp.ensemblgenomes.org/pub/fungi/release-34/fasta/fungi_glomeromycota1_collection/rhizophagus_irregularis_daom_181602/pep/Rhizophagus_irregularis_daom_181602.Gloin1.pep.all.fa.gz	ftp://ftp.ensemblgenomes.org/pub/fungi/release-34/fasta/fungi_glomeromycota1_collection/rhizophagus_irregularis_daom_181602/dna/Rhizophagus_irregularis_daom_181602.Gloin1.dna.nonchromosomal.fa.gz	20170120
RPRO	Rhodnius prolixus	Opisthokonta	Rhodnius	Reduviidae	Hemiptera	Insecta	Arthropoda	Metazoa	15	7	314	130	528	35	1007	842	3175	3340	16537	1129259850	284388316	1089000	https://www.vectorbase.org/download/rhodnius-prolixus-cdcpeptidesrproc31fagz	ftp://ftp.ncbi.nlm.nih.gov/genomes/all/GCA/000/181/055/GCA_000181055.3_Rhodnius_prolixus-3.0.3/GCA_000181055.3_Rhodnius_prolixus-3.0.3_genomic.fna.gz	20170119
RSOL	Rhizoctonia solani	Opisthokonta	Rhizoctonia	Ceratobasidiaceae	Cantharellales	Agaricomycetes	Basidiomycota	Fungi	25	18	137	103	1140	40	1420	1277	2762	2905	2065	103662154	8394770	81152	ftp://ftp.ensemblgenomes.org/pub/fungi/release-34/fasta/fungi_basidiomycota1_collection/rhizoctonia_solani/pep/Rhizoctonia_solani.AG22IIIB.pep.all.fa.gz	ftp://ftp.ensemblgenomes.org/pub/fungi/release-34/fasta/fungi_basidiomycota1_collection/rhizoctonia_solani/dna/Rhizoctonia_solani.AG22IIIB.dna.toplevel.fa.gz	20170327
RSPE	Rhodotorula sp. JG-1b	Opisthokonta	Rhodotorula	Sporidiobolaceae	Sporidiobolales	Microbotryomycetes	Basidiomycota	Fungi	8	5	199	40	1145	1	1385	1344	2797	2838	156	38781086	5700	301937	ftp://ftp.ensemblgenomes.org/pub/fungi/release-34/fasta/fungi_basidiomycota1_collection/rhodotorula_sp_jg_1b/pep/Rhodotorula_sp_jg_1b.Rhosp1.pep.all.fa.gz	http://genome.jgi.doe.gov/Rhosp1/download/Rhosp1_GeneCatalog_proteins_20140409.aa.fasta.gz	20170120
RVAR	Ramazzottius varieornatus	Opisthokonta	Ramazzottius	Ramazzottiidae	Parachela	Eutardigrada	Tardigrada	Metazoa	4	1	753	15	252	0	1020	1005	3162	3177	200	110847018	838606	474000	ftp://ftp.ncbi.nlm.nih.gov/genomes/all/GCA/001/949/185/GCA_001949185.1_Rvar_4.0/GCA_001949185.1_Rvar_4.0_protein.faa.gz	ftp://ftp.ncbi.nlm.nih.gov/genomes/all/GCA/001/949/185/GCA_001949185.1_Rvar_4.0/GCA_001949185.1_Rvar_4.0_genomic.fna.gz	20170119
SAGG	Schizochytrium aggregatum ATCC 28209	SAR	Schizochytrium	Thraustochytriaceae		Labyrinthulomycetes			29	7	226	173	1028	53	1480	1254	2702	2928	283	77913714	3794806	635424	https://genome.jgi.doe.gov/portal/pages/dynamicOrganismDownload.jsf?organism=Schag1 (File: Schizochytrium_aggregatum_Schag1_GeneCatalog_proteins_20121220.aa.fasta)	https://genome.jgi.doe.gov/portal/pages/dynamicOrganismDownload.jsf?organism=Schag1 (File: Schizochytrium_aggregatum_Schag1_AssemblyScaffolds.fast)	20161212
SARC	Sphaeroforma arctica JP610	Opisthokonta	Sphaeroforma		Ichthyophonida	Ichthyosporea			21	5	251	78	912	20	1261	1163	2921	3019	15619	195074788	48188142	64598	ftp://ftp.ensemblgenomes.org/pub/protists/release-34/fasta/protists_ichthyosporea1_collection/sphaeroforma_arctica_jp610/pep/Sphaeroforma_arctica_jp610.Spha_arctica_JP610_V1.pep.all.fa.gz	ftp://ftp.ensemblgenomes.org/pub/protists/release-34/fasta/protists_ichthyosporea1_collection/sphaeroforma_arctica_jp610/dna/Sphaeroforma_arctica_jp610.Spha_arctica_JP610_V1.dna.toplevel.fa.gz	20170120
SBAT	Soboliphyme baturini	Opisthokonta	Soboliphyme	Soboliphymatidae	Dioctophymatida	Enoplea	Nematoda	Metazoa	21	9	229	107	1149	47	1532	1378	2650	2804	22336	425946100	10718924	19774	ftp://ftp.ebi.ac.uk/pub/databases/wormbase/parasite/releases/WBPS8/species/soboliphyme_baturini/PRJEB516/soboliphyme_baturini.PRJEB516.WBPS8.protein.fa.gz	ftp://ftp.ebi.ac.uk/pub/databases/wormbase/parasite/releases/WBPS8/species/soboliphyme_baturini/PRJEB516/soboliphyme_baturini.PRJEB516.WBPS8.genomic.fa.gz	20170119
SCER	Saccharomyces cerevisiae S288C	Opisthokonta	Saccharomyces	Saccharomycetaceae	Saccharomycetales	Saccharomycetes	Ascomycota	Fungi	14	0	76	1	1542	0	1619	1618	2563	2564	17	24314210	0	924431	ftp://ftp.ensemblgenomes.org/pub/fungi/release-34/fasta/saccharomyces_cerevisiae/pep/Saccharomyces_cerevisiae.R64-1-1.pep.all.fa.gz	ftp://ftp.ensemblgenomes.org/pub/fungi/release-34/fasta/saccharomyces_cerevisiae/dna/Saccharomyces_cerevisiae.R64-1-1.dna.toplevel.fa.gz	20170208
SCOE	Stentor coeruleus	SAR	Stentor	Stentoridae	Heterotrichida	Heterotrichea			48	17	555	110	1146	5	1816	1701	2366	2481	2628	155648458	13862	55105	ftp://ftp.ncbi.nlm.nih.gov/genomes/all/GCA/001/970/955/GCA_001970955.1_ASM197095v1/GCA_001970955.1_ASM197095v1_protein.faa.gz	http://stentor.ciliate.org/system/downloads/S_coeruleus_Nov2016_assembly.fasta	20170210
SCOM	Saitoella complicata NRRL Y-17804	Opisthokonta	Saitoella				Ascomycota	Fungi	11	10	79	69	1107	4	1259	1186	2923	2996	104	28261228	0	238718	ftp://ftp.ensemblgenomes.org/pub/fungi/release-34/fasta/fungi_ascomycota2_collection/saitoella_complicata_nrrl_y_17804/pep/Saitoella_complicata_nrrl_y_17804.Scomplicata_3.0.pep.all.fa.gz	ftp://ftp.ensemblgenomes.org/pub/fungi/release-34/fasta/fungi_ascomycota2_collection/saitoella_complicata_nrrl_y_17804/dna/Saitoella_complicata_nrrl_y_17804.Scomplicata_3.0.dna.nonchromosomal.fa.gz	20170120
SCUL	Strigomonas culicis	Excavata	Strigomonas	Trypanosomatidae	Kinetoplastida				96	10	213	86	2018	82	2399	2231	1783	1951	12772	54533738	33818	2775	ftp://ftp.ensemblgenomes.org/pub/release-34/protists/fasta/protists_euglenozoa1_collection/strigomonas_culicis/pep/Strigomonas_culicis.Strigomonas_culicis_Genome.pep.all.fa.gz	ftp://ftp.ensemblgenomes.org/pub/release-34/protists/fasta/protists_euglenozoa1_collection/strigomonas_culicis/dna/Strigomonas_culicis.Strigomonas_culicis_Genome.dna.toplevel.fa.gz	20170105
SFAL	Sphagnum fallax strain:MN | cultivar:MN	Archeaplastida	Sphagnum	Sphagnaceae	Sphagnales	Sphagnopsida	Streptophyta	Viridiplantae	1	0	79	4	740	10	833	819	3349	3363	1228	790026304	2864958	1835000	https://phytozome.jgi.doe.gov/biomart/martview/739c2860d5e06348b925fe0f410cb17c filename: Sphagnum_fallax_mart_export.txt	http://genome.jgi.doe.gov/pages/dynamicOrganismDownload.jsf?organism=PhytozomeV12# (File: Sfallax_310_v0.5.fa.gz)	20170124
SKOW	Saccoglossus kowalevskii	Opisthokonta	Saccoglossus	Harrimaniidae		Enteropneusta	Hemichordata	Metazoa	6	6	56	60	461	53	630	517	3552	3665	54120	1284447272	267233518	24582	ftp://ftp.ncbi.nlm.nih.gov/genomes/all/GCF/000/003/605/GCF_000003605.2_Skow_1.1/GCF_000003605.2_Skow_1.1_protein.faa.gz	ftp://ftp.ncbi.nlm.nih.gov/genomes/all/GCF/000/003/605/GCF_000003605.2_Skow_1.1/GCF_000003605.2_Skow_1.1_genomic.fna.gz	20170119
SLEM	Stylonychia lemnae	SAR	Stylonychia	Oxytrichidae	Sporadotrichida	Spirotrichea			35	10	80	47	1588	22	1737	1668	2445	2514	19840	100329044	0	329	ftp://ftp.ensemblgenomes.org/pub/release-34/protists/fasta/protists_alveolata1_collection/stylonychia_lemnae/pep/Stylonychia_lemnae.Stylonychia_lemnae_asm_v1.0.pep.all.fa.gz	ftp://ftp.ensemblgenomes.org/pub/release-34/protists/fasta/protists_alveolata1_collection/stylonychia_lemnae/dna/Stylonychia_lemnae.Stylonychia_lemnae_asm_v1.0.dna.toplevel.fa.gz	20161212
SMAN	Schistosoma mansoni	Opisthokonta	Schistosoma	Schistosomatidae	Strigeidida	Trematoda	Platyhelminthes	Metazoa	9	2	293	NA	1026	NA	1319	NA	2863	NA	885	725023858	4052738	32115000	ftp://ftp.ebi.ac.uk/pub/databases/wormbase/parasite/releases/WBPS8/species/schistosoma_mansoni/PRJEA36577/schistosoma_mansoni.PRJEA36577.WBPS8.protein.fa.gz	ftp://ftp.ebi.ac.uk/pub/databases/wormbase/parasite/releases/WBPS8/species/schistosoma_mansoni/PRJEA36577/schistosoma_mansoni.PRJEA36577.WBPS8.genomic.fa.gz	20170119
SMAR	Strigamia maritima	Opisthokonta	Strigamia	Linotaeniidae	Geophilomorpha	Chilopoda	Arthropoda	Metazoa	18	10	501	113	264	3	881	765	3301	3417	14739	347198916	5222678	139451	ftp://ftp.ensemblgenomes.org/pub/metazoa/release-34/fasta/strigamia_maritima/pep/Strigamia_maritima.Smar1.pep.all.fa.gz	ftp://ftp.ensemblgenomes.org/pub/metazoa/release-34/fasta/strigamia_maritima/dna/Strigamia_maritima.Smar1.dna.nonchromosomal.fa.gz	20170119
SMED	Schmidtea mediterranea	Opisthokonta	Schmidtea	Dugesiidae	Tricladida	Rhabditophora	Platyhelminthes	Metazoa	35	12	362	212	740	77	1391	1102	2791	3080	43294	1731162002	72091200	40862	ftp://ftp.ebi.ac.uk/pub/databases/wormbase/parasite/releases/WBPS8/species/schmidtea_mediterranea/PRJNA12585/schmidtea_mediterranea.PRJNA12585.WBPS8.protein.fa.gz or http://smedgd.stowers.org/files/SmedSxl_genome_v4.0.all.maker.proteins.fasta.gz	ftp://ftp.ebi.ac.uk/pub/databases/wormbase/parasite/releases/WBPS8/species/schmidtea_mediterranea/PRJNA12585/schmidtea_mediterranea.PRJNA12585.WBPS8.genomic.fa.gz	20170119
SMIC	Symbiodinium microadriaticum	SAR	Symbiodinium	Symbiodiniaceae	Suessiales	Dinophyceae			81	4	308	17	1190	14	1529	1498	2653	2684	9688	1491917212	124526774	573512	ftp://ftp.ncbi.nlm.nih.gov/genomes/all/GCA/001/939/145/GCA_001939145.1_ASM193914v1/GCA_001939145.1_ASM193914v1_protein.faa.gz	ftp://ftp.ncbi.nlm.nih.gov/genomes/all/GCA/001/939/145/GCA_001939145.1_ASM193914v1/GCA_001939145.1_ASM193914v1_genomic.fna.gz	20170207
SMIM	Stegodyphus mimosarum	Opisthokonta	Stegodyphus	Eresidae	Araneae	Arachnida	Arthropoda	Metazoa	12	10	142	90	653	32	917	795	3265	3387	68653	5388325634	89084200	480636	ftp://ftp.ensemblgenomes.org/pub/metazoa/release-34/fasta/stegodyphus_mimosarum/pep/Stegodyphus_mimosarum.GCA_000611955.2.pep.all.fa.gz	ftp://ftp.ensemblgenomes.org/pub/metazoa/release-34/fasta/stegodyphus_mimosarum/dna/Stegodyphus_mimosarum.GCA_000611955.2.dna.nonchromosomal.fa.gz	20170119
SMIN	Symbiodinium minutum	SAR	Breviolum	Symbiodiniaceae	Suessiales	Dinophyceae			64	5	194	34	1193	11	1432	1387	2750	2795	21899	1207433596	11519374	125226	http://marinegenomics.oist.jp/symb/download/symbB.v1.2.augustus.prot.fa.gz	http://marinegenomics.oist.jp/symb/download/symbB.v1.0.genome.fa.gz	20161212
SMOE	Selaginella moellendorffii	Archeaplastida	Selaginella	Selaginellaceae	Selaginellales	Lycopodiopsida	Streptophyta	Viridiplantae	5	1	262	69	687	6	1024	949	3158	3233	759	417345474	7945492	175000	https://phytozome.jgi.doe.gov/biomart/martview/739c2860d5e06348b925fe0f410cb17c filename: Selaginella_moellendorffii_mart_export.txt	ftp://ftp.ensemblgenomes.org/pub/release-34/plants/fasta/selaginella_moellendorffii/dna/Selaginella_moellendorffii.v1.0.dna.toplevel.fa.gz	20170327
SMUC	Smittium mucronatum	Opisthokonta	Smittium	Legeriomycetaceae	Harpellales	Harpellomycetes	Zoopagomycota	Fungi	59	37	502	215	1155	12	1884	1657	2298	2525	7797	202180710	2520624	22997	ftp://ftp.ncbi.nlm.nih.gov/genomes/all/GCA/001/953/115/GCA_001953115.1_ASM195311v1/GCA_001953115.1_ASM195311v1_protein.faa.gz	ftp://ftp.ncbi.nlm.nih.gov/genomes/all/GCA/001/953/115/GCA_001953115.1_ASM195311v1/GCA_001953115.1_ASM195311v1_genomic.fna.gz	20170120
SPAR	Saprolegnia parasitica CBS 223.65	SAR	Saprolegnia	Saprolegniaceae	Saprolegniales	Oomycetes			17	2	104	23	847	6	980	951	3202	3231	1443	96353778	9909470	280942	ftp://ftp.ensemblgenomes.org/pub/release-34/protists/fasta/protists_stramenopiles1_collection/saprolegnia_parasitica_cbs_223_65/pep/Saprolegnia_parasitica_cbs_223_65.ASM15154v2.pep.all.fa.gz	ftp://ftp.ensemblgenomes.org/pub/release-34/protists/fasta/protists_stramenopiles1_collection/saprolegnia_parasitica_cbs_223_65/dna/Saprolegnia_parasitica_cbs_223_65.ASM15154v2.dna.toplevel.fa.gz	20161212
SPLU	Syncephalis plumigaleata NRRL S24 v1.0	Opisthokonta	Syncephalis	Piptocephalidaceae	Zoopagales	Zoopagomycetes	Zoopagomycota	Fungi	8	0	307	32	949	12	1300	1256	2882	2926	438	65815454	0	741312	http://genome.jgi.doe.gov/Synplu1/download/Synplu1_primary_alleles_proteins_20160908.aa.fasta.gz	https://genome.jgi.doe.gov/portal/Synplu1/download/Synplu1_AssemblyScaffolds.fasta.gz	20170120
SPOM	Schizosaccharomyces pombe (strain 972 / ATCC 24843)	Opisthokonta	Schizosaccharomyces	Schizosaccharomycetaceae	Schizosaccharomycetales	Schizosaccharomycetes	Ascomycota	Fungi	11	0	133	1	1383	1	1518	1516	2664	2666	6	25261954	804	454000	ftp://ftp.ensemblgenomes.org/pub/fungi/release-34/fasta/schizosaccharomyces_pombe/pep/Schizosaccharomyces_pombe.ASM294v2.pep.all.fa.gz	ftp://ftp.ensemblgenomes.org/pub/fungi/release-34/fasta/schizosaccharomyces_pombe/dna/Schizosaccharomyces_pombe.ASM294v2.dna.toplevel.fa.gz	20170120
SPUN	Spizellomyces punctatus DAOM BR117	Opisthokonta	Spizellomyces	Spizellomycetaceae	Spizellomycetales	Chytridiomycetes	Chytridiomycota	Fungi	5	1	139	20	763	18	940	902	3242	3280	38	47812002	450222	1466000	ftp://ftp.ensemblgenomes.org/pub/fungi/release-34/fasta/fungi_chytridiomycota1_collection/spizellomyces_punctatus_daom_br117/pep/Spizellomyces_punctatus_daom_br117.S_punctatus_V1.pep.all.fa.gz	ftp://ftp.ensemblgenomes.org/pub/fungi/release-34/fasta/fungi_chytridiomycota1_collection/spizellomyces_punctatus_daom_br117/dna/Spizellomyces_punctatus_daom_br117.S_punctatus_V1.dna.nonchromosomal.fa.gz	20170120
SPUR	Strongylocentrotus purpuratus	Opisthokonta	Strongylocentrotus	Strongylocentrotidae	Echinoida	Echinoidea	Echinodermata	Metazoa	1	0	56	38	525	42	661	581	3521	3601	31896	1804875400	176923878	41955	http://www.echinobase.org/Echinobase/SpDownloads (SPU_peptide sequege)	http://www.echinobase.org/Echinobase/SpDownloads (Genome sequence (V4.2))	20170119
SRAT	Strongyloides ratti	Opisthokonta	Strongyloides	Strongyloididae	Rhabditida	Chromadorea	Nematoda	Metazoa	6	0	341	9	1003	1	1354	1344	2828	2838	135	85792338	508146	11694000	ftp://ftp.ebi.ac.uk/pub/databases/wormbase/parasite/releases/WBPS8/species/strongyloides_ratti/PRJEB125/strongyloides_ratti.PRJEB125.WBPS8.protein.fa.gz	ftp://ftp.ebi.ac.uk/pub/databases/wormbase/parasite/releases/WBPS8/species/strongyloides_ratti/PRJEB125/strongyloides_ratti.PRJEB125.WBPS8.genomic.fa.gz	20170119
SROS	Salpingoeca rosetta	Opisthokonta	Salpingoeca	Salpingoecidae	Choanoflagellida				18	0	185	3	791	6	985	976	3197	3206	154	103407144	7473474	152000	ftp://ftp.ensemblgenomes.org/pub/protists/release-34/fasta/protists_choanoflagellida1_collection/salpingoeca_rosetta/pep/Salpingoeca_rosetta.Proterospongia_sp_ATCC50818.pep.all.fa.gz	ftp://ftp.ensemblgenomes.org/pub/protists/release-34/fasta/protists_choanoflagellida1_collection/salpingoeca_rosetta/dna/Salpingoeca_rosetta.Proterospongia_sp_ATCC50818.dna.nonchromosomal.fa.gz	20170120
SSAL	Spironucleus salmonicida	Excavata	Spironucleus	Hexamitidae	Diplomonadida				164	0	206	2	2898	0	3106	3104	1076	1078	233	25786104	123072	150829	ftp://ftp.ensemblgenomes.org/pub/release-34/protists/fasta/protists_fornicata1_collection/spironucleus_salmonicida/pep/Spironucleus_salmonicida.SSK3.0.pep.all.fa.gz	ftp://ftp.ensemblgenomes.org/pub/release-34/protists/fasta/protists_fornicata1_collection/spironucleus_salmonicida/dna/Spironucleus_salmonicida.SSK3.0.dna.toplevel.fa.gz	20170105
TADH	Trichoplax adhaerens	Opisthokonta	Trichoplax	Trichoplacidae			Placozoa	Metazoa	5	0	750	70	122	0	942	872	3240	3310	1414	189497950	21765412	5979000	ftp://ftp.ensemblgenomes.org/pub/metazoa/release-34/fasta/trichoplax_adhaerens/pep/Trichoplax_adhaerens.ASM15027v1.pep.all.fa.gz	ftp://ftp.ensemblgenomes.org/pub/metazoa/release-34/fasta/trichoplax_adhaerens/dna/Trichoplax_adhaerens.ASM15027v1.dna.nonchromosomal.fa.gz	20170119
TANN	Theileria annulata	SAR	Theileria	Theileriidae	Piroplasmida	Aconoidasida	Apicomplexa		88	2	155	8	2562	4	2729	2717	1453	1465	8	16715848	402	1979000	ftp://ftp.ensemblgenomes.org/pub/release-34/protists/fasta/protists_alveolata1_collection/theileria_annulata/pep/Theileria_annulata.ASM322v1.pep.all.fa.gz	ftp://ftp.ensemblgenomes.org/pub/release-34/protists/fasta/protists_alveolata1_collection/theileria_annulata/dna/Theileria_annulata.ASM322v1.dna.toplevel.fa.gz	20161212
TASI	Taenia asiatica	Opisthokonta	Taenia	Taeniidae	Cyclophyllidea	Cestoda	Platyhelminthes	Metazoa	15	2	67	44	1290	10	1411	1357	2771	2825	24137	267420324	4534912	52337	ftp://ftp.ebi.ac.uk/pub/databases/wormbase/parasite/releases/WBPS8/species/taenia_asiatica/PRJEB532/taenia_asiatica.PRJEB532.WBPS8.protein.fa.gz	ftp://ftp.ebi.ac.uk/pub/databases/wormbase/parasite/releases/WBPS8/species/taenia_asiatica/PRJEB532/taenia_asiatica.PRJEB532.WBPS8.genomic.fa.gz	20170119
TBRU	Trypanosoma brucei	Excavata	Trypanosoma	Trypanosomatidae	Kinetoplastida				63	1	280	6	1889	1	2176	2169	2006	2013	11	51571940	6410	2481000	ftp://ftp.ensemblgenomes.org/pub/release-34/protists/fasta/trypanosoma_brucei/pep/Trypanosoma_brucei.TryBru_Apr2005_chr11.pep.all.fa.gz	ftp://ftp.ensemblgenomes.org/pub/release-34/protists/fasta/trypanosoma_brucei/dna/Trypanosoma_brucei.TryBru_Apr2005_chr11.dna.toplevel.fa.gz	20170105
TCAS	Tribolium castaneum	Opisthokonta	Tribolium	Tenebrionidae	Coleoptera	Insecta	Arthropoda	Metazoa	2	1	147	13	663	0	823	810	3359	3372	2081	304826948	27030260	15266000	ftp://ftp.ncbi.nlm.nih.gov/genomes/all/GCA/000/002/335/GCA_000002335.3_Tcas5.2/GCA_000002335.3_Tcas5.2_protein.faa.gz	ftp://ftp.ncbi.nlm.nih.gov/genomes/all/GCA/000/002/335/GCA_000002335.3_Tcas5.2/GCA_000002335.3_Tcas5.2_genomic.fna.gz	20170119
TGON	Toxoplasma gondii ME49	SAR	Toxoplasma	Sarcocystidae	Eucoccidiorida	Conoidasida	Apicomplexa		49	0	62	8	1936	22	2028	1998	2154	2184	322	125933792	76600	6401000	ftp://ftp.ensemblgenomes.org/pub/release-34/protists/fasta/toxoplasma_gondii/pep/Toxoplasma_gondii.ToxoDB-7.1.pep.all.fa.gz	ftp://ftp.ensemblgenomes.org/pub/release-34/protists/fasta/toxoplasma_gondii/dna/Toxoplasma_gondii.ToxoDB-7.1.dna.toplevel.fa.gz	20161212
TKIT	Thelohanellus kitauei	Opisthokonta	Thelohanellus	Myxobolidae	Bivalvulida	Myxozoa	Cnidaria	Metazoa	110	20	1598	154	739	12	2503	2337	1679	1845	5757	245475218	55221100	149756	ftp://ftp.ensemblgenomes.org/pub/metazoa/release-34/fasta/thelohanellus_kitauei/pep/Thelohanellus_kitauei.ASM82789v1.pep.all.fa.gz	ftp://ftp.ensemblgenomes.org/pub/metazoa/release-34/fasta/thelohanellus_kitauei/dna/Thelohanellus_kitauei.ASM82789v1.dna.nonchromosomal.fa.gz	20170119
TMEL	Tuber melanosporum Mel28	Opisthokonta	Tuber	Tuberaceae	Pezizales	Pezizomycetes	Ascomycota	Fungi	3	2	224	91	992	18	1325	1216	2857	2966	398	247067468	2823936	63897	ftp://ftp.ensemblgenomes.org/pub/fungi/release-34/fasta/tuber_melanosporum/pep/Tuber_melanosporum.ASM15164v1.pep.all.fa.gz	ftp://ftp.ensemblgenomes.org/pub/fungi/release-34/fasta/tuber_melanosporum/dna/Tuber_melanosporum.ASM15164v1.dna.nonchromosomal.fa.gz	20170208
TPSE	Thalassiosira pseudonana CCMP1335	SAR	Thalassiosira	Thalassiosiraceae	Thalassiosirales	Coscinodiscophyceae	Bacillariophyta		34	8	352	107	1163	11	1633	1515	2549	2667	64	64545246	329484	1992000	ftp://ftp.ensemblgenomes.org/pub/release-34/protists/fasta/thalassiosira_pseudonana/pep/Thalassiosira_pseudonana.ASM14940v2.pep.all.fa.gz	ftp://ftp.ensemblgenomes.org/pub/release-34/protists/fasta/thalassiosira_pseudonana/dna/Thalassiosira_pseudonana.ASM14940v2.dna.toplevel.fa.gz	20161212
TRUB	Takifugu rubripes	Opisthokonta	Takifugu	Tetraodontidae	Tetraodontiformes	Actinopteri	Chordata	Metazoa	1	1	65	21	498	12	596	563	3586	3619	6834	701890768	81045762	11517000	ftp://ftp.ncbi.nlm.nih.gov/genomes/all/GCF/000/180/615/GCF_000180615.1_FUGU5/GCF_000180615.1_FUGU5_protein.faa.gz	ftp://ftp.ncbi.nlm.nih.gov/genomes/all/GCF/000/180/615/GCF_000180615.1_FUGU5/GCF_000180615.1_FUGU5_genomic.fna.gz	20170119
TSOL	Taenia solium	Opisthokonta	Taenia	Taeniidae	Cyclophyllidea	Cestoda	Platyhelminthes	Metazoa	19	3	62	35	1290	10	1397	1352	2785	2830	23109	259103994	2877268	287447	http://taenia.big.ac.cn/data/T.solium.ch.v2.protein.fasta.gz	http://taenia.big.ac.cn/data/T.solium.ch.genome.fasta.tar.gz	20170119
TSPI	Trichinella spiralis	Opisthokonta	Trichinella	Trichinellidae	Trichinellida	Enoplea	Nematoda	Metazoa	38	13	273	46	1176	20	1515	1449	2667	2733	6863	117076968	9973876	6373000	ftp://ftp.ncbi.nlm.nih.gov/genomes/all/GCF/000/181/795/GCF_000181795.1_Trichinella_spiralis-3.7.1/GCF_000181795.1_Trichinella_spiralis-3.7.1_protein.faa.gz	ftp://ftp.ncbi.nlm.nih.gov/genomes/all/GCF/000/181/795/GCF_000181795.1_Trichinella_spiralis-3.7.1/GCF_000181795.1_Trichinella_spiralis-3.7.1_genomic.fna.gz	20170119
TTHE	Tetrahymena thermophila	SAR	Tetrahymena	Tetrahymenidae	Hymenostomatida	Oligohymenophorea			48	1	50	6	1690	12	1758	1740	2424	2442	1158	205901366	127382	520943	ftp://ftp.ensemblgenomes.org/pub/release-34/protists/fasta/tetrahymena_thermophila/pep/Tetrahymena_thermophila.JCVI-TTA1-2.2.pep.all.fa.gz	ftp://ftp.ensemblgenomes.org/pub/release-34/protists/fasta/tetrahymena_thermophila/dna/Tetrahymena_thermophila.JCVI-TTA1-2.2.dna.toplevel.fa.gz	20161212
TTRA	Thecamonas trahens ATCC 50062	Unknown	Thecamonas	Apusomonadidae					33	12	1091	89	7	0	1187	1098	2995	3084	131	55725870	1635384	436284	ftp://ftp.ensemblgenomes.org/pub/protists/release-34/fasta/protists_apusozoa1_collection/thecamonas_trahens_atcc_50062/pep/Thecamonas_trahens_atcc_50062.TheTra_May2010.pep.all.fa.gz	ftp://ftp.ensemblgenomes.org/pub/protists/release-34/fasta/protists_apusozoa1_collection/thecamonas_trahens_atcc_50062/dna/Thecamonas_trahens_atcc_50062.TheTra_May2010.dna.nonchromosomal.fa.gz	20170120
TVAG	Trichomonas vaginalis G3	Excavata	Trichomonas	Trichomonadidae	Trichomonadida				78	2	193	0	2096	9	2298	2289	1884	1893	64769	351203344	1636786	27122	ftp://ftp.ensemblgenomes.org/pub/release-34/protists/fasta/protists_parabasalia1_collection/trichomonas_vaginalis_g3/pep/Trichomonas_vaginalis_g3.ASM282v1.pep.all.fa.gz	ftp://ftp.ensemblgenomes.org/pub/release-34/protists/fasta/protists_parabasalia1_collection/trichomonas_vaginalis_g3/dna/Trichomonas_vaginalis_g3.ASM282v1.dna.toplevel.fa.gz	20170105
UMAY	Ustilago maydis	Opisthokonta	Ustilago	Ustilaginaceae	Ustilaginales	Ustilaginomycetes	Basidiomycota	Fungi	2	1	110	12	1197	1	1320	1307	2862	2875	27	39283312	45400	884984	ftp://ftp.ensemblgenomes.org/pub/fungi/release-34/fasta/ustilago_maydis/pep/Ustilago_maydis.Umaydis521_2.0.pep.all.fa.gz	ftp://ftp.ensemblgenomes.org/pub/fungi/release-34/fasta/ustilago_maydis/dna/Ustilago_maydis.Umaydis521_2.0.dna.toplevel.fa.gz	20170120
VBRA	Vitrella brassicaformis CCMP3155	SAR	Vitrella				Chromerida		30	0	213	6	996	12	1227	1209	2955	2973	1064	143537954	1863378	147631	ftp://ftp.ensemblgenomes.org/pub/release-34/protists/fasta/protists_alveolata1_collection/vitrella_brassicaformis_ccmp3155/pep/Vitrella_brassicaformis_ccmp3155.Vbrassicaformis.pep.all.fa.gz	ftp://ftp.ensemblgenomes.org/pub/release-34/protists/fasta/protists_alveolata1_collection/vitrella_brassicaformis_ccmp3155/dna/Vitrella_brassicaformis_ccmp3155.Vbrassicaformis.dna.toplevel.fa.gz	20161212
VCAR	Volvox carteri	Archeaplastida	Volvox	Volvocaceae	Chlamydomonadales	Chlorophyceae	Chlorophyta	Viridiplantae	10	2	109	24	1007	15	1155	1116	3027	3066	434	250706522	11619900	26000	http://genome.jgi.doe.gov/pages/dynamicOrganismDownload.jsf?organism=PhytozomeV12# (File: Vcarteri_317_v2.1.protein.fa	http://genome.jgi.doe.gov/pages/dynamicOrganismDownload.jsf?organism=PhytozomeV12# (File: Vcarteri_317_v2.fa.gz)	20170124
VCUL	Vavraia culicis floridensis	Opisthokonta	Vavraia	Pleistophoridae			Microsporidia	Fungi	134	0	146	5	3079	3	3233	3225	949	957	379	12067644	169734	94471	ftp://ftp.ensemblgenomes.org/pub/fungi/release-34/fasta/fungi_microsporidia1_collection/vavraia_culicis_subsp_floridensis/pep/Vavraia_culicis_subsp_floridensis.Vavr_culi_floridensis_V1.pep.all.fa.gz	ftp://ftp.ensemblgenomes.org/pub/fungi/release-34/fasta/fungi_microsporidia1_collection/vavraia_culicis_subsp_floridensis/dna/Vavraia_culicis_subsp_floridensis.Vavr_culi_floridensis_V1.dna.nonchromosomal.fa.gz	20170125
XTRO	Xenopus tropicalis	Opisthokonta	Xenopus	Pipidae	Anura	Amphibia	Chordata	Metazoa	10	4	112	90	363	122	687	475	3495	3707	19550	2716669764	306800888	1567000	ftp://ftp.ensembl.org/pub/release-87/fasta/xenopus_tropicalis/pep/Xenopus_tropicalis.JGI_4.2.pep.all.fa.gz	ftp://ftp.ensembl.org/pub/release-87/fasta/xenopus_tropicalis/dna/Xenopus_tropicalis.JGI_4.2.dna.nonchromosomal.fa.gz	20170119
YLIP	Yarrowia lipolytica CLIB89(W29)	Opisthokonta	Yarrowia	Dipodascaceae	Saccharomycetales	Saccharomycetes	Ascomycota	Fungi	3	3	91	10	1328	11	1440	1419	2742	2763	7	41095984	0	3629000	ftp://ftp.ncbi.nlm.nih.gov/genomes/all/GCA/001/761/485/GCA_001761485.1_ASM176148v1/GCA_001761485.1_ASM176148v1_protein.faa.gz	ftp://ftp.ncbi.nlm.nih.gov/genomes/all/GCA/001/761/485/GCA_001761485.1_ASM176148v1/GCA_001761485.1_ASM176148v1_genomic.fna.gz	20170208
ZNEV	Zootermopsis nevadensis	Opisthokonta	Zootermopsis	Termopsidae	Blattodea	Insecta	Arthropoda	Metazoa	5	4	224	135	534	2	895	758	3287	3424	31662	928516946	41501998	751105	ftp://ftp.ensemblgenomes.org/pub/metazoa/release-34/fasta/zootermopsis_nevadensis/pep/Zootermopsis_nevadensis.GCA_000696155.1.pep.all.fa.gz	ftp://ftp.ensemblgenomes.org/pub/metazoa/release-34/fasta/zootermopsis_nevadensis/dna/Zootermopsis_nevadensis.GCA_000696155.1.dna.nonchromosomal.fa.gz	20170119
