# Supplementary material for: Measuring the impact of gene prediction on gene loss estimates in Eukaryotes by quantifying falsely inferred absences
Source: PLoS Comput Biol. 2019 Aug 28;15(8):e1007301. doi: 10.1371/journal.pcbi.1007301 (PMC6736253; doi:10.1371/journal.pcbi.1007301)
Supplement: S2 Table — Information on the inferred LECA Pfams, including lengths and counts of absences and found absences. (XLSX) [file pcbi.1007301.s010.xlsx]

## Sheet: S2_Table
Pfam	Pfam length	Presence	Clade-specific absence	Clade-specific found	Species-specific absence	Species-specific found	Total independent loss	New total independent
PF00001	268	98	90	0	21	0	37	37
PF00002	245	101	98	0	10	0	28	28
PF00003	238	121	69	1	17	1	28	27
PF00004	132	209	0	0	0	0	0	0
PF00005	137	209	0	0	0	0	0	0
PF00006	213	209	0	0	0	0	0	0
PF00008	32	99	91	1	18	0	38	38
PF00009	194	209	0	0	0	0	0	0
PF00010	55	166	38	0	5	0	10	10
PF00011	101	179	13	0	17	0	21	21
PF00012	599	209	0	0	0	0	0	0
PF00013	66	208	0	0	1	0	1	1
PF00014	53	78	118	0	12	1	32	31
PF00017	77	99	99	1	8	2	20	18
PF00018	48	176	17	0	11	5	21	16
PF00020	39	65	114	0	28	2	43	41
PF00022	407	209	0	0	0	0	0	0
PF00023	32	197	6	0	5	1	8	7
PF00024	79	106	76	1	25	1	44	43
PF00025	175	209	0	0	0	0	0	0
PF00026	315	196	6	0	7	0	10	10
PF00027	88	205	2	0	2	0	3	3
PF00031	92	105	71	1	31	1	45	44
PF00033	189	71	72	11	47	8	78	70
PF00034	92	186	15	0	7	1	13	12
PF00035	67	173	23	0	12	1	20	19
PF00036	29	187	11	0	8	3	16	13
PF00037	24	154	5	14	24	12	44	32
PF00041	85	138	60	0	10	1	24	23
PF00042	110	127	62	0	20	0	35	35
PF00043	93	199	4	0	5	1	8	7
PF00044	101	202	1	1	3	2	6	4
PF00045	45	68	129	0	12	0	25	25
PF00046	57	167	35	0	7	0	13	13
PF00050	49	94	96	1	16	2	39	37
PF00051	79	89	109	0	11	0	25	25
PF00053	49	102	83	2	22	0	42	42
PF00056	141	206	2	0	1	0	2	2
PF00057	37	73	126	0	9	1	23	22
PF00059	108	108	85	0	15	1	31	30
PF00060	149	100	93	0	15	1	27	26
PF00063	677	201	6	0	2	0	4	4
PF00066	36	108	86	0	9	6	24	18
PF00067	463	183	19	0	7	0	13	13
PF00069	264	209	0	0	0	0	0	0
PF00071	162	209	0	0	0	0	0	0
PF00072	112	131	49	5	17	7	36	29
PF00075	143	150	30	5	16	8	34	26
PF00076	70	209	0	0	0	0	0	0
PF00078	222	169	2	9	8	21	34	13
PF00080	142	161	39	2	7	0	16	16
PF00081	82	203	2	0	2	2	5	3
PF00082	298	198	6	0	5	0	8	8
PF00083	452	208	0	0	1	0	1	1
PF00085	104	209	0	0	0	0	0	0
PF00088	44	103	87	1	16	2	36	34
PF00089	221	130	50	1	27	1	40	39
PF00090	49	109	88	0	12	0	27	27
PF00091	197	209	0	0	0	0	0	0
PF00092	175	170	18	1	19	1	26	25
PF00094	158	79	116	1	13	0	29	29
PF00095	40	66	130	0	11	2	23	21
PF00096	23	202	0	0	6	1	7	6
PF00097	41	206	0	0	3	0	3	3
PF00098	18	201	4	0	2	2	6	4
PF00101	97	25	171	5	5	3	19	16
PF00102	235	191	16	0	2	0	5	5
PF00106	195	209	0	0	0	0	0	0
PF00107	130	202	7	0	0	0	3	3
PF00108	260	199	4	0	6	0	8	8
PF00109	253	195	9	0	5	0	9	9
PF00111	78	199	2	0	7	1	9	8
PF00112	219	161	38	0	10	0	21	21
PF00113	296	206	0	0	2	1	3	2
PF00115	426	76	73	6	42	12	78	66
PF00116	120	76	75	8	33	17	74	57
PF00117	190	206	2	0	1	0	2	2
PF00118	491	209	0	0	0	0	0	0
PF00119	211	67	91	11	34	6	66	60
PF00120	345	197	6	0	3	3	9	6
PF00121	243	205	0	0	2	2	4	2
PF00122	181	209	0	0	0	0	0	0
PF00125	131	209	0	0	0	0	0	0
PF00128	337	183	15	0	11	0	15	15
PF00130	53	159	35	0	15	0	25	25
PF00132	36	209	0	0	0	0	0	0
PF00133	602	209	0	0	0	0	0	0
PF00134	127	209	0	0	0	0	0	0
PF00135	514	163	27	0	17	2	28	26
PF00136	464	209	0	0	0	0	0	0
PF00137	60	209	0	0	0	0	0	0
PF00139	250	43	152	0	14	0	31	31
PF00140	34	17	173	6	11	2	30	28
PF00141	229	113	78	2	16	0	28	28
PF00144	330	157	28	0	23	1	32	31
PF00145	335	166	26	1	15	1	25	24
PF00146	299	68	87	10	34	10	70	60
PF00149	204	209	0	0	0	0	0	0
PF00150	281	139	51	1	17	1	28	27
PF00152	314	209	0	0	0	0	0	0
PF00153	97	203	4	0	2	0	4	4
PF00154	263	40	123	13	28	5	53	48
PF00155	363	207	0	0	1	1	2	1
PF00156	159	201	5	0	3	0	5	5
PF00160	158	209	0	0	0	0	0	0
PF00162	379	209	0	0	0	0	0	0
PF00163	83	185	5	2	14	3	20	17
PF00164	114	206	0	0	0	3	3	0
PF00166	93	192	4	0	7	6	15	9
PF00168	103	206	2	0	1	0	2	2
PF00169	105	206	2	0	1	0	2	2
PF00170	64	181	24	0	4	0	9	9
PF00171	462	203	5	0	1	0	3	3
PF00172	40	70	133	0	6	0	15	15
PF00173	74	204	2	0	2	1	4	3
PF00174	172	153	38	0	16	2	30	28
PF00175	109	205	2	0	2	0	3	3
PF00176	350	209	0	0	0	0	0	0
PF00177	149	205	0	0	2	2	4	2
PF00179	140	209	0	0	0	0	0	0
PF00180	348	200	4	0	4	1	7	6
PF00181	77	205	0	0	3	1	4	3
PF00183	518	209	0	0	0	0	0	0
PF00185	157	176	21	0	10	2	18	16
PF00186	161	195	6	0	2	6	10	4
PF00187	38	46	135	0	28	0	52	52
PF00188	126	182	15	0	10	2	17	15
PF00189	83	198	0	0	5	6	11	5
PF00190	151	44	129	4	32	0	58	58
PF00191	66	128	63	0	18	0	32	32
PF00194	254	156	40	0	12	1	24	23
PF00195	225	30	165	1	13	0	40	40
PF00198	233	194	13	0	2	0	6	6
PF00199	383	145	45	1	15	3	33	30
PF00200	76	118	81	0	9	1	24	23
PF00201	499	150	40	0	18	1	30	29
PF00202	406	191	11	2	4	1	10	9
PF00203	81	202	0	0	5	2	7	5
PF00204	174	202	0	0	2	5	7	2
PF00205	137	173	18	0	17	1	25	24
PF00206	312	200	8	0	1	0	4	4
PF00207	92	88	107	0	13	1	27	26
PF00208	243	199	6	0	3	1	7	6
PF00209	523	101	90	3	15	0	35	35
PF00210	142	125	63	1	20	0	35	35
PF00211	183	195	10	0	4	0	7	7
PF00213	172	182	13	0	12	2	18	16
PF00215	225	179	20	1	6	3	15	12
PF00217	212	103	93	0	12	1	21	20
PF00218	254	103	84	5	15	2	28	26
PF00221	463	112	75	0	21	1	44	43
PF00224	348	208	0	0	0	1	1	0
PF00225	333	209	0	0	0	0	0	0
PF00226	63	209	0	0	0	0	0	0
PF00227	190	209	0	0	0	0	0	0
PF00230	227	192	10	0	7	0	11	11
PF00231	278	195	8	0	5	1	9	8
PF00232	453	111	75	0	21	2	42	40
PF00233	238	187	16	0	6	0	11	11
PF00235	127	188	9	1	10	1	14	13
PF00237	103	208	0	0	1	0	1	1
PF00238	122	208	0	0	1	0	1	1
PF00240	72	209	0	0	0	0	0	0
PF00241	126	207	0	0	2	0	2	2
PF00244	222	208	0	0	0	1	1	0
PF00245	416	130	62	0	17	0	31	31
PF00246	289	189	14	0	6	0	11	11
PF00248	292	205	2	0	2	0	3	3
PF00249	47	206	2	0	1	0	2	2
PF00250	86	133	65	0	11	0	19	19
PF00251	305	67	108	1	30	3	57	54
PF00252	132	207	0	0	1	1	2	1
PF00253	54	187	1	1	8	12	21	9
PF00254	94	207	2	0	0	0	1	1
PF00255	108	196	6	0	4	3	10	7
PF00258	143	208	0	0	1	0	1	1
PF00262	366	189	14	0	4	2	11	9
PF00264	222	109	58	0	38	4	55	51
PF00265	177	110	77	0	20	2	35	33
PF00266	371	209	0	0	0	0	0	0
PF00268	278	193	11	0	3	2	8	6
PF00270	176	209	0	0	0	0	0	0
PF00271	111	209	0	0	0	0	0	0
PF00274	349	154	48	0	5	2	14	12
PF00275	417	119	57	3	23	7	42	35
PF00276	86	208	0	0	1	0	1	1
PF00280	64	35	151	1	18	4	42	38
PF00281	57	199	0	0	4	6	10	4
PF00282	375	191	12	0	6	0	11	11
PF00285	361	198	8	0	3	0	6	6
PF00288	66	202	5	0	2	0	4	4
PF00289	110	197	8	0	2	2	7	5
PF00290	259	98	89	6	14	2	27	25
PF00291	294	201	5	0	3	0	5	5
PF00293	131	209	0	0	0	0	0	0
PF00294	302	206	0	0	3	0	3	3
PF00295	325	67	112	4	25	1	48	47
PF00297	369	209	0	0	0	0	0	0
PF00298	70	206	0	0	3	0	3	3
PF00300	194	206	2	0	1	0	2	2
PF00303	268	199	7	0	3	0	5	5
PF00305	673	89	101	0	19	0	41	41
PF00306	126	184	12	0	6	7	16	9
PF00307	109	203	2	0	3	1	5	4
PF00310	420	144	43	0	15	7	32	25
PF00311	795	65	114	3	25	2	46	44
PF00312	81	207	0	0	1	1	2	1
PF00313	66	167	22	1	17	2	24	22
PF00314	217	48	128	1	31	1	63	62
PF00316	189	182	18	0	6	3	15	12
PF00317	83	193	9	0	5	2	10	8
PF00318	215	205	0	0	2	2	4	2
PF00319	48	168	29	1	8	3	15	12
PF00320	36	159	44	0	6	0	13	13
PF00324	479	160	29	2	15	3	27	24
PF00326	212	205	2	0	2	0	3	3
PF00327	52	204	0	0	3	2	5	3
PF00328	383	208	0	0	1	0	1	1
PF00329	122	129	56	8	11	5	26	21
PF00330	462	198	8	0	3	0	6	6
PF00332	309	59	129	0	20	1	44	43
PF00333	65	207	0	0	2	0	2	2
PF00334	135	208	0	0	0	1	1	0
PF00335	231	159	39	0	11	0	20	20
PF00337	134	88	104	0	17	0	28	28
PF00338	98	202	0	0	2	5	7	2
PF00339	146	164	27	0	18	0	25	25
PF00342	486	206	0	0	2	1	3	2
PF00343	711	164	34	1	9	1	21	20
PF00344	307	206	0	0	3	0	3	3
PF00346	271	129	54	3	15	8	34	26
PF00347	76	205	0	0	2	2	4	2
PF00348	254	206	0	0	3	0	3	3
PF00349	196	165	37	0	7	0	15	15
PF00350	168	209	0	0	0	0	0	0
PF00351	331	145	48	1	15	0	27	27
PF00352	85	208	0	0	1	0	1	1
PF00353	18	12	168	2	24	3	50	47
PF00355	89	192	15	0	2	0	7	7
PF00356	46	11	165	9	21	3	52	49
PF00361	293	78	82	4	32	13	64	51
PF00364	73	205	2	0	1	1	3	2
PF00365	284	208	0	0	0	1	1	0
PF00366	68	207	0	0	1	1	2	1
PF00368	368	181	21	0	5	2	11	9
PF00370	245	201	6	0	2	0	5	5
PF00373	118	136	62	0	11	0	18	18
PF00375	390	126	61	0	22	0	37	37
PF00378	251	190	14	0	2	3	11	8
PF00380	120	207	0	0	1	1	2	1
PF00382	71	205	0	0	3	1	4	3
PF00383	101	208	0	0	1	0	1	1
PF00384	432	145	49	5	6	4	19	15
PF00385	54	203	0	0	5	1	6	5
PF00387	115	176	21	0	10	2	19	17
PF00388	145	182	20	0	7	0	14	14
PF00390	182	185	13	1	7	3	14	11
PF00393	289	180	17	1	10	1	16	15
PF00394	159	113	65	2	26	3	46	43
PF00395	45	10	182	2	15	0	29	29
PF00396	42	80	116	4	8	1	31	30
PF00397	31	205	0	0	2	2	4	2
PF00398	265	208	0	0	1	0	1	1
PF00400	38	209	0	0	0	0	0	0
PF00401	47	11	174	2	21	1	46	45
PF00403	62	185	16	0	6	2	13	11
PF00406	151	209	0	0	0	0	0	0
PF00408	74	205	1	1	1	1	3	2
PF00410	127	205	0	0	3	1	4	3
PF00411	110	205	0	0	1	3	4	1
PF00412	58	176	20	1	10	2	18	16
PF00413	158	85	100	0	22	2	46	44
PF00415	50	207	2	0	0	0	1	1
PF00416	128	199	1	1	5	3	9	6
PF00420	105	41	116	12	31	9	68	59
PF00425	258	110	79	4	14	2	30	28
PF00428	88	209	0	0	0	0	0	0
PF00431	110	105	88	2	13	1	32	31
PF00432	44	209	0	0	0	0	0	0
PF00433	46	179	21	0	8	1	17	16
PF00435	105	83	121	1	4	0	15	15
PF00438	99	204	0	0	3	2	5	3
PF00439	84	209	0	0	0	0	0	0
PF00440	47	10	158	14	23	4	48	44
PF00441	150	186	20	0	3	0	10	10
PF00443	257	209	0	0	0	0	0	0
PF00444	38	109	41	10	17	32	67	35
PF00445	187	155	37	1	13	3	26	23
PF00447	96	178	24	0	5	2	10	8
PF00448	196	209	0	0	0	0	0	0
PF00449	121	84	97	2	21	5	44	39
PF00450	419	177	26	0	6	0	13	13
PF00453	107	126	66	4	6	7	21	14
PF00454	250	209	0	0	0	0	0	0
PF00456	334	199	6	0	2	2	7	5
PF00458	53	141	54	0	11	3	26	23
PF00459	272	200	5	0	3	1	6	5
PF00460	31	4	181	8	16	0	34	34
PF00462	60	205	2	0	2	0	3	3
PF00463	526	102	89	2	14	2	32	30
PF00464	399	204	2	0	3	0	4	4
PF00465	364	140	41	0	24	4	39	35
PF00466	100	209	0	0	0	0	0	0
PF00467	32	191	6	0	12	0	15	15
PF00468	44	105	62	6	13	23	48	25
PF00471	47	99	62	2	30	16	62	46
PF00472	116	193	14	1	1	0	6	6
PF00474	406	157	39	0	12	1	23	22
PF00475	144	93	86	3	19	8	41	33
PF00476	376	193	11	0	3	2	9	7
PF00478	345	195	10	0	3	1	7	6
PF00479	177	179	16	0	10	4	18	14
PF00480	294	71	113	4	17	4	35	31
PF00481	258	207	2	0	0	0	1	1
PF00483	248	208	0	0	1	0	1	1
PF00485	197	195	5	0	8	1	10	9
PF00487	254	184	19	0	5	1	12	11
PF00488	188	209	0	0	0	0	0	0
PF00490	317	164	31	0	11	3	22	19
PF00491	280	167	27	0	12	3	26	23
PF00493	331	209	0	0	0	0	0	0
PF00494	263	182	20	0	6	1	12	11
PF00498	69	207	2	0	0	0	1	1
PF00501	423	209	0	0	0	0	0	0
PF00503	354	160	43	0	6	0	12	12
PF00504	161	40	163	0	6	0	15	15
PF00505	69	206	1	1	1	0	2	2
PF00510	258	64	85	6	44	10	83	73
PF00512	64	119	64	7	15	4	31	27
PF00514	41	208	0	0	1	0	1	1
PF00515	34	208	0	0	1	0	1	1
PF00520	245	194	9	0	6	0	10	10
PF00521	426	205	0	0	1	3	4	1
PF00530	100	90	105	1	13	0	28	28
PF00533	79	202	0	0	4	3	7	4
PF00534	172	207	0	0	2	0	2	2
PF00535	170	206	0	0	2	1	3	2
PF00536	64	183	14	0	8	4	17	13
PF00538	74	164	37	0	4	4	17	13
PF00542	67	183	15	0	3	8	16	8
PF00547	99	82	98	1	22	6	46	40
PF00549	153	201	6	0	2	0	5	5
PF00550	67	202	5	0	1	1	4	3
PF00551	181	183	17	0	6	3	16	13
PF00557	209	209	0	0	0	0	0	0
PF00560	23	168	24	0	17	0	21	21
PF00561	256	205	0	0	4	0	4	4
PF00562	390	209	0	0	0	0	0	0
PF00564	84	185	15	0	7	2	13	11
PF00565	108	196	6	0	7	0	10	10
PF00566	215	209	0	0	0	0	0	0
PF00567	122	186	9	0	11	3	18	15
PF00568	111	137	61	1	8	2	20	18
PF00569	45	200	7	0	2	0	5	5
PF00570	68	197	4	0	6	2	10	8
PF00571	57	200	6	0	2	1	6	5
PF00572	125	204	2	0	1	2	4	2
PF00573	192	208	0	0	1	0	1	1
PF00574	182	159	34	0	11	5	25	20
PF00575	75	209	0	0	0	0	0	0
PF00578	124	204	5	0	0	0	1	1
PF00579	293	209	0	0	0	0	0	0
PF00580	315	118	44	6	34	7	56	49
PF00581	107	208	0	0	1	0	1	1
PF00582	141	116	68	5	17	3	38	35
PF00583	117	209	0	0	0	0	0	0
PF00584	54	176	4	0	20	9	31	22
PF00585	91	99	99	4	7	0	15	15
PF00586	94	183	10	0	14	2	20	18
PF00587	179	209	0	0	0	0	0	0
PF00588	142	187	10	0	7	5	14	9
PF00590	213	199	0	0	6	4	10	6
PF00591	253	138	47	2	18	4	32	28
PF00595	82	125	64	0	20	0	33	33
PF00596	186	174	23	0	11	1	17	16
PF00609	160	167	31	0	11	0	17	17
PF00610	72	171	28	0	8	2	20	18
PF00611	78	142	59	0	8	0	17	17
PF00612	21	197	7	0	5	0	8	8
PF00613	185	204	0	0	4	1	5	4
PF00614	28	161	27	0	19	2	31	29
PF00615	118	159	42	0	7	1	16	15
PF00616	208	144	58	0	5	2	14	12
PF00617	177	154	45	0	10	0	14	14
PF00618	105	147	50	0	12	0	18	18
PF00620	152	199	3	0	6	1	8	7
PF00621	181	160	45	0	3	1	11	10
PF00622	120	204	2	0	2	1	4	3
PF00623	166	207	0	0	2	0	2	2
PF00625	182	207	0	0	0	2	2	0
PF00626	76	204	2	0	3	0	4	4
PF00627	37	207	0	0	1	1	2	1
PF00628	52	200	6	0	3	0	5	5
PF00630	103	138	65	0	5	1	13	12
PF00631	68	136	52	3	16	2	26	24
PF00632	307	208	0	0	1	0	1	1
PF00633	30	15	147	15	24	8	60	52
PF00634	33	66	99	3	31	10	64	54
PF00635	109	196	4	0	5	4	11	7
PF00636	105	171	23	3	9	3	19	16
PF00637	143	206	2	0	1	0	2	2
PF00638	122	207	0	0	1	1	2	1
PF00639	97	180	5	3	14	7	25	18
PF00641	30	183	15	0	11	0	16	16
PF00642	27	209	0	0	0	0	0	0
PF00643	42	175	19	0	14	1	22	21
PF00644	195	165	23	0	21	0	30	30
PF00645	82	166	24	2	12	5	26	21
PF00646	48	187	9	0	11	2	17	15
PF00647	107	175	23	0	9	2	21	19
PF00648	297	184	20	0	4	1	13	12
PF00650	159	201	8	0	0	0	3	3
PF00651	111	195	6	0	8	0	10	10
PF00652	127	131	54	1	23	0	39	39
PF00653	73	123	78	0	5	3	16	13
PF00654	354	193	14	0	2	0	7	7
PF00656	248	182	17	1	8	1	15	14
PF00657	200	127	48	7	25	2	46	44
PF00658	68	197	7	0	3	2	8	6
PF00659	60	170	31	0	6	2	15	13
PF00664	274	209	0	0	0	0	0	0
PF00665	119	115	29	27	7	31	57	26
PF00667	222	201	4	0	4	0	6	6
PF00670	162	134	44	15	9	7	31	24
PF00672	49	16	153	11	28	1	62	61
PF00673	94	204	0	0	3	2	5	3
PF00675	149	209	0	0	0	0	0	0
PF00676	300	197	11	0	1	0	4	4
PF00677	87	97	92	4	11	5	28	23
PF00679	89	209	0	0	0	0	0	0
PF00682	264	186	16	0	5	2	13	11
PF00685	267	126	64	0	19	0	35	35
PF00686	97	132	52	1	23	1	38	37
PF00687	205	209	0	0	0	0	0	0
PF00689	182	208	0	0	1	0	1	1
PF00690	69	208	0	0	1	0	1	1
PF00692	129	184	6	2	4	13	19	6
PF00694	131	197	8	0	4	0	7	7
PF00696	241	175	19	0	13	2	20	18
PF00697	194	95	91	5	15	3	31	28
PF00698	319	191	12	0	4	2	11	9
PF00699	98	82	98	1	22	6	46	40
PF00702	210	209	0	0	0	0	0	0
PF00704	311	183	19	1	6	0	16	16
PF00705	127	204	0	0	2	3	5	2
PF00707	86	108	62	4	28	7	53	46
PF00708	85	136	40	1	22	10	45	35
PF00709	419	194	10	0	2	3	9	6
PF00710	191	175	19	0	12	3	20	17
PF00717	70	204	0	0	2	3	5	2
PF00719	160	202	2	0	1	4	6	2
PF00722	177	129	53	2	25	0	38	38
PF00723	448	133	64	0	12	0	29	29
PF00724	341	125	61	3	18	2	30	28
PF00725	97	185	15	0	8	1	16	15
PF00728	354	165	32	0	11	1	20	19
PF00730	108	206	0	0	3	0	3	3
PF00732	296	164	34	0	10	1	22	21
PF00733	355	191	2	0	14	2	17	15
PF00734	29	34	157	0	17	1	42	41
PF00735	281	146	52	0	9	2	19	17
PF00736	90	172	26	0	9	2	22	20
PF00742	173	110	72	4	19	4	36	32
PF00743	532	164	33	0	11	1	20	19
PF00749	314	208	0	0	0	1	1	0
PF00750	349	207	0	0	0	2	2	0
PF00752	101	209	0	0	0	0	0	0
PF00753	197	206	0	2	1	0	2	2
PF00754	127	142	43	0	23	1	37	36
PF00755	584	141	61	0	7	0	16	16
PF00756	251	168	20	0	20	1	26	25
PF00759	410	74	118	0	17	0	45	45
PF00762	317	183	17	0	7	2	16	14
PF00763	116	185	17	2	3	2	13	11
PF00764	388	145	40	1	18	5	30	25
PF00766	84	172	23	0	12	2	22	20
PF00773	326	209	0	0	0	0	0	0
PF00777	271	52	140	1	16	0	31	31
PF00779	30	62	130	0	17	0	31	31
PF00780	275	166	24	1	18	0	26	26
PF00781	126	197	5	1	6	0	8	8
PF00782	133	206	3	0	0	0	1	1
PF00784	108	157	39	1	10	2	23	21
PF00786	59	167	35	1	5	1	12	11
PF00787	113	207	0	0	2	0	2	2
PF00788	93	131	64	0	13	1	27	26
PF00789	81	204	2	0	3	0	4	4
PF00790	141	179	25	0	2	3	13	10
PF00792	136	175	18	1	12	3	19	16
PF00793	275	93	83	7	24	2	42	40
PF00794	107	98	96	0	13	2	24	22
PF00795	261	195	10	0	3	1	8	7
PF00800	183	98	92	1	15	3	31	28
PF00804	200	206	0	0	3	0	3	3
PF00805	40	113	63	6	15	12	41	29
PF00806	35	204	2	0	0	3	4	1
PF00808	65	200	2	0	6	1	8	7
PF00809	244	161	31	6	8	3	21	18
PF00810	146	203	0	0	4	2	6	4
PF00811	127	37	159	0	12	1	28	27
PF00814	271	207	0	0	1	1	2	1
PF00815	409	99	98	5	7	0	14	14
PF00817	150	203	0	0	4	2	6	4
PF00821	360	96	100	1	11	1	30	29
PF00827	191	203	0	0	5	1	6	5
PF00828	121	208	0	0	1	0	1	1
PF00829	101	182	15	0	5	7	17	10
PF00830	60	129	57	5	14	4	29	25
PF00831	57	200	0	0	5	4	9	5
PF00832	42	137	4	8	21	39	66	27
PF00833	119	198	0	0	5	6	11	5
PF00834	198	200	6	0	0	3	6	3
PF00838	166	169	24	0	10	6	26	20
PF00840	434	27	163	0	19	0	45	45
PF00847	54	48	151	0	10	0	20	20
PF00848	214	43	140	4	20	2	49	47
PF00849	161	208	0	0	0	1	1	0
PF00850	307	209	0	0	0	0	0	0
PF00852	177	139	51	2	17	0	27	27
PF00854	395	170	26	0	13	0	19	19
PF00855	96	184	9	0	15	1	19	18
PF00856	169	209	0	0	0	0	0	0
PF00857	175	197	7	0	5	0	8	8
PF00858	442	73	127	0	9	0	28	28
PF00860	389	137	47	0	25	0	36	36
PF00864	368	86	108	0	14	1	34	33
PF00867	94	209	0	0	0	0	0	0
PF00875	164	154	30	1	21	3	34	31
PF00878	143	63	128	1	17	0	37	37
PF00882	181	42	136	0	30	1	55	54
PF00883	310	194	12	0	3	0	6	6
PF00884	309	132	44	0	32	1	43	42
PF00885	141	104	77	2	20	6	39	33
PF00886	60	166	25	1	9	8	23	15
PF00887	85	198	7	0	2	2	7	5
PF00888	618	206	2	0	1	0	2	2
PF00889	208	173	24	0	8	4	19	15
PF00890	417	198	7	1	1	2	6	4
PF00891	227	81	106	2	18	2	41	39
PF00892	137	184	13	2	7	3	15	12
PF00899	244	209	0	0	0	0	0	0
PF00900	75	205	0	0	1	3	4	1
PF00903	128	185	11	0	12	1	18	17
PF00909	399	173	26	0	8	2	17	15
PF00916	381	191	10	0	8	0	12	12
PF00917	113	158	39	0	11	1	24	23
PF00919	98	175	19	0	10	5	17	12
PF00920	517	104	82	5	17	1	31	30
PF00923	287	185	13	0	8	3	17	14
PF00924	206	128	62	3	15	1	27	26
PF00926	192	103	77	4	21	4	38	34
PF00928	264	208	0	0	1	0	1	1
PF00929	165	206	2	0	1	0	2	2
PF00930	354	175	25	0	7	2	16	14
PF00931	288	94	87	0	27	1	50	49
PF00933	319	119	59	6	24	1	39	38
PF00935	76	193	2	2	6	6	14	8
PF00939	472	161	29	0	19	0	28	28
PF00940	414	188	15	0	3	3	11	8
PF00941	171	125	67	3	11	3	34	31
PF00953	160	195	0	4	7	3	12	9
PF00955	507	132	62	1	14	0	29	29
PF00956	264	200	5	0	4	0	6	6
PF00957	89	209	0	0	0	0	0	0
PF00958	92	184	14	0	7	4	16	12
PF00962	328	204	2	0	3	0	4	4
PF00970	99	188	11	0	7	3	14	11
PF00977	229	102	87	2	15	3	30	27
PF00982	474	145	52	1	11	0	21	21
PF00984	94	170	21	0	10	8	25	17
PF00988	127	171	26	2	6	4	18	14
PF00994	144	171	21	0	14	3	24	21
PF00995	575	209	0	0	0	0	0	0
PF00996	436	207	0	0	1	1	2	1
PF00999	381	204	0	0	5	0	5	5
PF01000	112	206	0	0	2	1	3	2
PF01007	330	112	86	1	10	0	23	23
PF01008	282	204	4	0	1	0	3	3
PF01011	38	52	101	4	46	6	78	72
PF01012	182	178	23	0	8	0	16	16
PF01015	205	206	0	0	0	3	3	0
PF01016	79	171	24	0	11	3	20	17
PF01018	155	186	15	0	4	4	13	9
PF01019	512	170	33	0	6	0	12	12
PF01020	50	148	6	16	10	29	48	19
PF01025	166	198	4	0	6	1	9	8
PF01026	255	208	0	0	1	0	1	1
PF01027	207	187	18	0	4	0	10	10
PF01028	231	199	7	0	1	2	6	4
PF01031	284	209	0	0	0	0	0	0
PF01035	81	132	37	1	29	10	51	41
PF01039	494	203	3	1	1	1	4	3
PF01040	252	192	13	0	3	1	8	7
PF01042	121	186	13	0	9	1	13	12
PF01048	234	200	4	0	4	1	7	6
PF01053	382	195	12	0	2	0	7	7
PF01055	435	201	8	0	0	0	3	3
PF01058	131	160	39	0	8	2	17	15
PF01061	210	202	2	0	5	0	6	6
PF01062	297	152	40	1	16	0	26	26
PF01063	223	194	9	0	5	1	10	9
PF01066	66	209	0	0	0	0	0	0
PF01067	141	150	36	0	21	2	36	34
PF01068	204	208	0	0	1	0	1	1
PF01070	348	157	28	0	21	3	31	28
PF01071	194	150	40	1	13	5	27	22
PF01073	282	163	25	1	18	2	27	25
PF01074	289	177	21	0	10	1	17	16
PF01079	214	99	90	0	19	1	38	37
PF01080	399	156	44	0	7	2	18	16
PF01082	131	90	105	2	12	0	28	28
PF01084	52	175	17	1	12	4	22	18
PF01086	228	186	9	0	11	3	18	15
PF01088	212	200	5	0	2	2	6	4
PF01090	137	200	0	0	4	5	9	4
PF01092	126	200	0	0	4	5	9	4
PF01094	352	131	63	0	15	0	27	27
PF01096	39	209	0	0	0	0	0	0
PF01103	324	185	10	0	9	5	16	11
PF01105	182	207	0	0	2	0	2	2
PF01106	67	192	4	0	7	6	15	9
PF01111	68	198	0	0	2	9	11	2
PF01112	306	161	38	0	7	3	21	18
PF01115	238	179	22	0	6	2	14	12
PF01116	280	94	75	4	33	3	51	48
PF01118	121	115	69	6	16	3	34	31
PF01119	119	206	0	0	2	1	3	2
PF01120	332	102	87	1	18	1	40	39
PF01121	179	203	0	0	2	4	6	2
PF01124	130	162	33	1	11	2	23	21
PF01125	146	187	2	0	11	9	21	12
PF01126	205	103	73	1	31	1	49	48
PF01127	121	144	46	1	13	5	25	20
PF01130	467	111	88	0	9	1	20	19
PF01131	413	207	0	0	1	1	2	1
PF01132	54	76	109	4	19	1	36	35
PF01133	98	144	41	0	19	5	36	31
PF01134	392	153	40	1	11	4	25	21
PF01135	210	182	15	0	11	1	19	18
PF01137	222	196	0	0	6	7	13	6
PF01138	132	208	0	0	1	0	1	1
PF01139	412	140	56	1	11	1	27	26
PF01142	416	204	0	0	2	3	5	2
PF01144	217	131	58	0	17	3	36	33
PF01145	178	201	4	0	4	0	6	6
PF01148	266	206	0	0	3	0	3	3
PF01149	115	96	76	3	29	5	50	45
PF01150	423	184	16	0	8	1	15	14
PF01151	250	187	17	0	5	0	10	10
PF01152	121	47	137	1	22	2	44	42
PF01154	174	185	14	0	9	1	13	12
PF01156	305	165	24	0	18	2	26	24
PF01157	97	200	0	0	3	6	9	3
PF01158	96	203	0	0	2	4	6	2
PF01159	109	198	4	0	4	3	9	6
PF01161	132	159	34	0	16	0	27	27
PF01163	188	209	0	0	0	0	0	0
PF01165	55	122	51	1	27	8	42	34
PF01167	231	164	35	0	9	1	17	16
PF01168	219	191	3	0	14	1	16	15
PF01169	75	183	15	2	6	3	14	11
PF01170	197	195	5	0	6	3	11	8
PF01171	182	204	2	0	1	2	4	2
PF01172	88	193	2	2	5	7	14	7
PF01174	188	114	67	0	25	3	44	41
PF01175	210	73	118	0	17	1	35	34
PF01176	64	205	0	0	1	3	4	1
PF01179	406	87	92	1	27	2	51	49
PF01180	295	193	8	0	5	3	11	8
PF01182	225	192	9	0	7	1	11	10
PF01183	178	47	138	2	21	1	49	48
PF01187	114	117	53	1	33	5	56	51
PF01189	200	209	0	0	0	0	0	0
PF01191	73	197	0	0	7	5	12	7
PF01192	49	199	0	0	5	5	10	5
PF01193	69	50	74	17	49	19	91	72
PF01194	59	175	0	4	12	18	32	14
PF01195	160	120	58	8	17	6	35	29
PF01196	94	181	16	0	10	2	17	15
PF01198	82	202	0	0	1	6	7	1
PF01199	94	199	2	0	2	6	9	3
PF01200	64	172	1	5	9	22	34	12
PF01201	137	207	0	0	1	1	2	1
PF01202	158	150	35	1	14	9	35	26
PF01204	512	147	39	1	21	1	35	34
PF01205	105	177	14	2	13	3	21	18
PF01207	310	208	0	0	0	1	1	0
PF01208	346	168	30	3	6	2	17	15
PF01209	233	185	15	0	7	2	14	12
PF01210	157	192	9	0	5	3	11	8
PF01212	293	167	22	0	17	3	26	23
PF01213	318	183	15	0	8	3	15	12
PF01214	183	206	0	0	2	1	3	2
PF01215	129	151	48	0	9	1	23	22
PF01217	142	209	0	0	0	0	0	0
PF01218	296	173	22	2	10	2	20	18
PF01221	86	202	0	0	4	3	7	4
PF01222	432	175	25	0	8	1	15	14
PF01223	226	164	32	0	11	2	21	19
PF01226	236	59	127	2	19	2	41	39
PF01227	179	181	20	0	4	4	14	10
PF01229	486	58	129	0	21	1	46	45
PF01230	98	203	0	0	3	3	6	3
PF01231	433	102	78	0	25	4	44	40
PF01233	160	205	0	0	2	2	4	2
PF01237	373	186	20	0	3	0	8	8
PF01238	373	203	2	0	2	2	5	3
PF01239	28	204	0	0	1	4	5	1
PF01242	123	130	62	0	14	3	29	26
PF01243	88	144	42	2	17	4	31	27
PF01245	111	164	27	2	11	5	23	18
PF01246	66	208	0	0	1	0	1	1
PF01247	95	201	0	0	2	6	8	2
PF01248	95	209	0	0	0	0	0	0
PF01249	79	191	0	0	11	7	18	11
PF01250	90	151	25	2	23	8	39	31
PF01251	184	201	0	0	5	3	8	5
PF01253	76	209	0	0	0	0	0	0
PF01255	225	203	2	0	2	2	5	3
PF01256	244	196	2	0	3	8	12	4
PF01257	145	182	23	1	3	0	8	8
PF01261	210	128	49	3	23	6	42	36
PF01262	214	131	53	1	23	1	40	39
PF01263	301	181	14	0	11	3	18	15
PF01264	327	112	76	4	14	3	30	27
PF01265	292	153	44	0	6	6	22	16
PF01266	352	206	0	0	3	0	3	3
PF01267	266	168	23	0	13	5	24	19
PF01268	555	166	32	0	8	3	18	15
PF01269	226	201	0	0	3	5	8	3
PF01273	164	57	129	0	23	0	40	40
PF01274	526	118	64	1	24	2	46	44
PF01280	144	206	0	0	2	1	3	2
PF01281	47	153	19	2	19	16	42	26
PF01282	79	203	0	0	2	4	6	2
PF01283	108	198	0	0	5	6	11	5
PF01284	144	110	83	0	16	0	31	31
PF01287	69	196	2	0	6	5	12	7
PF01288	112	110	80	7	8	4	30	26
PF01293	465	116	79	8	6	0	14	14
PF01294	180	205	0	0	2	2	4	2
PF01300	179	196	0	0	1	12	13	1
PF01301	316	132	49	1	27	0	42	42
PF01302	65	202	4	0	3	0	5	5
PF01315	110	129	62	0	16	2	36	34
PF01321	132	188	3	0	14	4	19	15
PF01323	193	140	56	0	13	0	28	28
PF01327	159	118	67	2	19	3	33	30
PF01329	90	170	23	1	8	7	23	16
PF01331	195	200	0	0	8	1	9	8
PF01336	76	209	0	0	0	0	0	0
PF01343	154	79	104	7	15	4	38	34
PF01344	46	194	5	0	8	2	12	10
PF01351	198	203	0	0	4	2	6	4
PF01357	80	31	162	0	16	0	43	43
PF01358	291	23	179	0	7	0	24	24
PF01363	68	196	8	1	3	1	8	7
PF01365	204	102	96	0	10	1	29	28
PF01368	101	139	37	1	29	3	42	39
PF01369	185	209	0	0	0	0	0	0
PF01370	241	204	4	0	1	0	3	3
PF01373	402	36	168	0	5	0	16	16
PF01379	197	167	31	2	5	4	18	14
PF01380	131	204	2	0	0	3	4	1
PF01381	55	195	0	0	12	2	14	12
PF01384	333	163	23	2	18	3	30	27
PF01386	81	40	142	5	18	4	38	34
PF01388	89	184	16	0	8	1	13	12
PF01392	111	97	86	0	25	1	44	43
PF01393	53	101	79	0	22	7	44	37
PF01394	37	155	35	0	17	2	29	27
PF01396	39	75	87	4	35	8	63	55
PF01398	118	209	0	0	0	0	0	0
PF01399	105	208	0	0	1	0	1	1
PF01400	191	95	106	1	7	0	26	26
PF01406	301	208	0	0	0	1	1	0
PF01408	120	163	27	1	15	3	27	24
PF01409	245	208	0	0	1	0	1	1
PF01411	552	207	0	0	2	0	2	2
PF01412	117	208	0	0	0	1	1	0
PF01416	108	207	0	0	0	2	2	0
PF01417	125	204	2	0	2	1	4	3
PF01421	199	83	113	0	13	0	27	27
PF01422	19	148	39	0	19	3	31	28
PF01423	67	209	0	0	0	0	0	0
PF01424	60	190	11	0	7	1	12	11
PF01425	451	187	18	0	4	0	10	10
PF01426	122	163	36	3	6	1	14	13
PF01428	40	195	8	1	4	1	8	7
PF01429	77	94	102	0	12	1	23	22
PF01430	267	52	130	4	21	2	39	37
PF01431	205	129	62	0	18	0	32	32
PF01432	458	201	2	0	4	2	7	5
PF01433	236	207	2	0	0	0	1	1
PF01434	211	202	6	0	1	0	4	4
PF01435	196	200	2	0	5	2	8	6
PF01436	28	128	65	0	13	3	23	20
PF01437	51	87	108	1	12	1	28	27
PF01448	53	101	82	0	26	0	43	43
PF01450	144	94	96	5	14	0	26	26
PF01451	142	157	31	1	16	4	28	24
PF01453	107	48	123	3	34	1	66	65
PF01454	213	150	39	0	18	2	26	24
PF01457	529	115	74	0	18	2	30	28
PF01459	270	199	2	0	8	0	9	9
PF01465	44	168	16	2	15	8	31	23
PF01466	48	200	0	0	6	3	9	6
PF01467	143	209	0	0	0	0	0	0
PF01469	40	9	164	9	22	5	52	47
PF01470	203	125	38	1	39	6	60	54
PF01471	57	111	71	2	23	2	35	33
PF01472	74	208	0	0	0	1	1	0
PF01474	437	104	90	0	14	1	27	26
PF01476	44	169	21	0	17	2	27	25
PF01477	117	107	92	0	8	2	19	17
PF01479	48	208	0	0	0	1	1	0
PF01480	72	189	15	0	4	1	10	9
PF01483	86	132	64	1	10	2	22	20
PF01485	62	197	9	0	3	0	7	7
PF01487	229	107	90	1	10	1	22	21
PF01488	138	88	91	5	22	3	39	36
PF01490	409	206	2	0	1	0	2	2
PF01491	108	177	2	0	14	16	31	15
PF01493	190	143	44	1	17	4	32	28
PF01494	356	194	13	0	2	0	6	6
PF01496	812	209	0	0	0	0	0	0
PF01497	238	35	137	5	29	3	56	53
PF01501	256	191	12	0	5	1	10	9
PF01502	74	99	93	6	10	1	21	20
PF01503	83	100	88	3	15	3	31	28
PF01504	274	209	0	0	0	0	0	0
PF01505	42	68	128	0	13	0	27	27
PF01507	174	189	6	0	5	9	17	8
PF01509	149	205	0	0	3	1	4	3
PF01512	152	177	23	0	6	3	14	11
PF01513	292	200	0	0	6	3	9	6
PF01521	111	197	4	0	7	1	10	9
PF01522	124	131	46	2	27	3	39	36
PF01529	134	209	0	0	0	0	0	0
PF01532	458	183	24	1	1	0	7	7
PF01534	324	85	110	1	13	0	26	26
PF01535	31	181	12	1	14	1	20	19
PF01536	355	171	23	0	10	5	22	17
PF01541	78	159	23	0	15	12	33	21
PF01544	292	130	54	6	18	1	31	30
PF01545	199	207	2	0	0	0	1	1
PF01546	207	200	5	1	3	0	5	5
PF01549	38	89	102	0	18	0	31	31
PF01553	134	209	0	0	0	0	0	0
PF01554	161	158	37	4	8	2	22	20
PF01556	148	209	0	0	0	0	0	0
PF01557	218	185	18	0	5	1	11	10
PF01558	177	39	137	5	25	3	57	54
PF01562	140	92	98	0	19	0	34	34
PF01564	188	185	16	0	6	2	14	12
PF01565	139	185	14	0	9	1	15	14
PF01566	358	159	29	0	18	3	30	27
PF01569	136	204	2	0	1	2	4	2
PF01571	257	191	10	0	6	2	12	10
PF01575	123	174	23	0	8	4	20	16
PF01576	1081	105	91	0	8	5	22	17
PF01582	176	64	131	1	13	0	29	29
PF01583	158	162	32	0	14	1	24	23
PF01585	45	203	5	0	1	0	3	3
PF01588	96	207	0	0	2	0	2	2
PF01590	133	171	19	3	14	2	26	24
PF01591	223	181	23	0	5	0	11	11
PF01592	129	195	0	0	7	7	14	7
PF01593	451	190	7	0	12	0	15	15
PF01594	327	106	78	2	20	3	36	33
PF01595	176	196	9	0	4	0	7	7
PF01596	212	135	50	2	20	2	38	36
PF01597	122	189	11	0	4	5	13	8
PF01599	45	184	1	1	7	16	24	8
PF01602	524	209	0	0	0	0	0	0
PF01603	413	196	7	0	6	0	8	8
PF01607	53	73	113	2	20	1	43	42
PF01608	153	124	80	0	3	2	9	7
PF01612	176	205	2	0	1	1	3	2
PF01619	296	179	21	0	7	2	16	14
PF01624	113	205	0	0	1	3	4	1
PF01625	153	179	18	1	7	4	18	14
PF01632	61	123	47	4	21	14	48	34
PF01633	213	204	0	0	4	1	5	4
PF01634	160	95	91	5	15	3	29	26
PF01636	240	168	26	1	11	3	22	19
PF01641	121	187	13	0	9	0	13	13
PF01642	513	113	81	0	14	1	29	28
PF01644	163	66	131	0	12	0	28	28
PF01645	368	145	43	0	17	4	31	27
PF01648	114	189	7	0	6	7	16	9
PF01650	256	199	4	0	5	1	7	6
PF01652	159	208	0	0	0	1	1	0
PF01655	108	200	0	0	3	6	9	3
PF01661	118	179	11	0	16	3	23	20
PF01663	357	190	8	0	10	1	15	14
PF01667	55	187	1	1	7	13	21	8
PF01676	245	77	83	13	28	8	54	46
PF01679	49	83	110	3	11	2	34	32
PF01680	207	115	65	1	25	3	44	41
PF01683	52	39	151	3	15	1	32	31
PF01687	111	191	4	0	9	5	16	11
PF01693	44	144	27	5	16	17	42	25
PF01694	150	203	4	0	2	0	4	4
PF01697	260	103	88	2	14	2	37	35
PF01699	151	197	9	0	3	0	6	6
PF01702	223	190	9	0	10	0	13	13
PF01704	413	209	0	0	0	0	0	0
PF01712	204	110	84	2	11	2	29	27
PF01713	79	165	15	2	22	5	32	27
PF01715	228	190	4	1	7	7	16	9
PF01716	241	40	163	0	6	0	15	15
PF01717	324	101	75	4	25	4	45	41
PF01722	76	190	6	0	7	6	15	9
PF01725	171	192	0	0	6	11	17	6
PF01728	177	209	0	0	0	0	0	0
PF01729	169	135	50	1	21	2	34	32
PF01730	132	79	98	1	27	4	49	45
PF01733	309	192	9	0	8	0	12	12
PF01734	204	200	4	0	5	0	6	6
PF01735	491	70	115	1	23	0	48	48
PF01738	217	158	23	1	24	3	35	32
PF01740	117	183	17	1	8	0	15	15
PF01743	126	196	0	0	6	7	13	6
PF01746	195	198	2	0	6	3	10	7
PF01747	212	169	30	0	9	1	18	17
PF01749	87	192	11	0	6	0	9	9
PF01751	103	207	0	0	1	1	2	1
PF01753	38	203	5	0	0	1	3	2
PF01754	24	141	49	0	17	2	28	26
PF01755	200	113	76	0	18	2	38	36
PF01756	180	166	31	0	11	1	23	22
PF01757	340	127	60	1	18	3	38	35
PF01758	195	140	42	2	22	3	35	32
PF01761	262	116	73	1	14	5	35	30
PF01762	195	146	38	0	23	2	35	33
PF01764	141	199	4	0	5	1	8	7
PF01765	162	181	17	0	8	3	17	14
PF01769	124	129	63	1	13	3	27	24
PF01770	412	79	105	0	23	2	42	40
PF01773	74	101	86	2	18	2	35	33
PF01774	213	82	94	1	27	5	49	44
PF01775	121	205	0	0	2	2	4	2
PF01776	109	203	0	0	2	4	6	2
PF01777	85	197	0	0	7	5	12	7
PF01778	114	207	0	0	1	1	2	1
PF01779	40	163	5	3	16	22	42	20
PF01780	85	192	0	0	4	13	17	4
PF01781	68	172	3	2	10	22	34	12
PF01783	56	116	59	5	28	1	44	43
PF01784	245	127	65	2	13	2	25	23
PF01786	215	130	60	0	16	3	32	29
PF01789	156	40	159	0	9	1	19	18
PF01793	325	63	116	1	28	1	49	48
PF01794	125	167	31	0	9	2	17	15
PF01798	229	209	0	0	0	0	0	0
PF01799	75	127	64	2	13	3	35	32
PF01803	241	113	77	0	17	2	28	26
PF01805	53	205	4	0	0	0	2	2
PF01808	295	152	40	1	13	3	25	22
PF01812	187	177	17	0	8	7	21	14
PF01813	196	206	0	0	1	2	3	1
PF01814	131	91	85	2	30	1	51	50
PF01822	82	103	80	1	22	3	45	42
PF01825	42	102	90	2	15	0	27	27
PF01833	85	185	8	0	13	3	19	16
PF01834	148	80	103	0	21	5	39	34
PF01839	37	103	83	1	20	2	39	37
PF01841	112	162	26	1	17	3	26	23
PF01843	104	150	53	0	6	0	12	12
PF01844	47	74	99	1	29	6	53	47
PF01846	51	188	17	0	3	1	9	8
PF01847	82	70	109	2	24	4	50	46
PF01849	57	205	2	0	2	0	3	3
PF01851	35	191	4	0	14	0	16	16
PF01852	209	189	12	0	8	0	10	10
PF01853	179	207	2	0	0	0	1	1
PF01855	231	59	112	2	35	1	59	58
PF01857	132	125	73	1	6	4	19	15
PF01858	197	123	72	0	10	4	22	18
PF01866	300	208	0	0	1	0	1	1
PF01868	84	165	16	2	8	18	31	13
PF01869	267	93	94	2	20	0	36	36
PF01871	166	191	6	0	6	6	15	9
PF01872	200	106	72	4	23	4	40	36
PF01873	117	208	0	0	0	1	1	0
PF01875	271	190	6	0	11	2	16	14
PF01876	215	180	7	0	16	6	23	17
PF01878	145	90	79	1	36	3	65	62
PF01883	74	198	2	0	6	3	10	7
PF01885	181	151	27	1	23	7	40	33
PF01894	115	133	52	0	15	9	37	28
PF01896	182	202	0	0	3	4	7	3
PF01900	103	167	11	2	14	15	32	17
PF01902	219	196	3	0	5	5	11	6
PF01907	54	186	0	0	6	17	23	6
PF01909	95	202	0	0	7	0	7	7
PF01912	197	204	0	0	3	2	5	3
PF01915	204	116	63	2	28	0	42	42
PF01916	288	202	0	0	5	2	7	5
PF01918	67	154	28	4	17	6	33	27
PF01920	106	206	3	0	0	0	1	1
PF01922	94	194	0	2	7	6	14	8
PF01923	164	120	66	0	18	5	34	29
PF01925	236	107	81	3	14	4	28	24
PF01926	114	209	0	0	0	0	0	0
PF01927	146	96	79	2	26	6	47	41
PF01928	179	111	71	0	27	0	42	42
PF01929	75	199	2	1	4	3	8	5
PF01931	163	84	95	2	27	1	50	49
PF01933	293	57	132	2	18	0	32	32
PF01936	146	105	73	0	27	4	48	44
PF01937	357	173	23	0	12	1	19	18
PF01938	62	140	39	0	26	4	40	36
PF01940	236	146	44	1	14	4	27	23
PF01946	235	58	119	1	30	1	54	53
PF01951	138	108	85	0	11	5	26	21
PF01956	170	200	3	0	5	1	7	6
PF01963	263	113	88	0	6	2	17	15
PF01965	165	199	2	0	6	2	9	7
PF01966	122	178	11	1	17	2	25	23
PF01967	129	147	38	0	15	9	36	27
PF01968	291	168	24	1	12	4	23	19
PF01974	85	193	0	4	5	7	14	7
PF01979	344	193	13	0	3	0	6	6
PF01980	115	119	73	2	12	3	23	20
PF01981	117	207	0	0	0	2	2	0
PF01984	111	192	2	0	12	3	16	13
PF01987	202	77	107	2	22	1	38	37
PF01988	214	109	89	0	10	1	21	20
PF01990	91	192	4	0	4	9	15	6
PF01991	199	204	0	0	3	2	5	3
PF01992	333	204	0	0	2	3	5	2
PF01997	206	137	46	0	24	2	38	36
PF02002	105	159	37	0	12	1	24	23
PF02005	376	207	0	0	1	1	2	1
PF02010	451	103	80	0	25	1	42	41
PF02012	12	28	136	0	45	0	76	76
PF02020	79	190	9	0	8	2	12	10
PF02026	91	76	123	2	7	1	17	16
PF02036	102	160	38	1	8	2	22	20
PF02037	35	195	4	0	8	2	12	10
PF02042	49	41	168	0	0	0	7	7
PF02045	56	168	23	1	10	7	24	17
PF02046	112	117	71	0	20	1	34	33
PF02055	348	86	100	0	21	2	43	41
PF02074	495	41	145	2	18	3	44	41
PF02077	267	127	71	0	10	1	20	19
PF02078	101	67	127	0	13	2	26	24
PF02089	279	164	34	0	10	1	19	18
PF02096	166	182	19	1	6	1	14	13
PF02099	163	173	28	0	7	1	14	13
PF02100	114	99	91	0	15	4	34	30
PF02104	176	180	15	0	9	5	19	14
PF02109	109	161	27	1	11	9	29	20
PF02110	246	72	114	3	19	1	41	40
PF02112	338	24	174	3	8	0	30	30
PF02114	265	190	8	0	8	3	14	11
PF02115	194	150	44	0	13	2	23	21
PF02121	246	132	65	0	12	0	27	27
PF02126	298	56	137	0	14	2	30	28
PF02127	432	181	15	0	11	2	16	14
PF02130	128	99	87	3	14	6	39	33
PF02135	75	109	95	0	4	1	10	9
PF02136	120	205	2	0	1	1	3	2
PF02137	325	168	17	0	18	6	30	24
PF02138	276	200	4	0	5	0	6	6
PF02140	80	98	97	0	13	1	32	31
PF02141	186	186	16	0	6	1	11	10
PF02142	95	171	26	1	10	1	19	18
PF02144	267	174	13	0	16	6	26	20
PF02145	184	147	52	0	9	1	18	17
PF02146	177	207	0	0	2	0	2	2
PF02148	64	208	0	0	0	1	1	0
PF02149	45	158	39	0	11	1	21	20
PF02150	36	182	4	0	19	4	25	21
PF02151	36	83	85	2	36	3	60	57
PF02153	258	90	97	4	17	1	32	31
PF02157	278	52	137	3	14	3	40	37
PF02162	15	15	175	1	18	0	44	44
PF02163	250	137	49	0	19	4	32	28
PF02167	219	182	17	0	6	4	16	12
PF02170	137	175	17	0	17	0	24	24
PF02171	301	179	15	0	13	2	21	19
PF02176	60	146	25	0	37	1	48	47
PF02178	13	82	66	0	60	1	85	84
PF02179	75	148	39	0	19	3	31	28
PF02181	372	206	0	0	3	0	3	3
PF02182	142	97	90	0	20	2	45	43
PF02183	43	13	180	0	16	0	26	26
PF02184	32	166	13	0	25	5	36	31
PF02186	68	133	51	0	25	0	38	38
PF02187	69	112	77	3	16	1	30	29
PF02190	208	189	14	1	5	0	9	9
PF02194	162	145	49	0	9	6	24	18
PF02195	90	80	90	5	24	10	59	49
PF02197	38	141	38	0	25	5	42	37
PF02198	84	73	121	0	15	0	32	32
PF02199	33	63	134	0	9	3	22	19
PF02201	74	190	12	0	6	1	10	9
PF02204	104	198	6	0	3	2	7	5
PF02205	30	133	59	2	10	5	29	24
PF02207	70	199	2	0	7	1	9	8
PF02209	36	132	61	1	11	4	22	18
PF02210	126	74	128	1	6	0	17	17
PF02212	92	208	0	0	1	0	1	1
PF02213	53	185	11	0	5	8	16	8
PF02214	94	166	29	0	13	1	24	23
PF02219	287	164	29	0	14	2	23	21
PF02221	134	161	31	0	16	1	28	27
PF02222	171	97	86	4	19	3	36	33
PF02223	185	196	0	0	4	9	13	4
PF02225	93	181	18	0	8	2	16	14
PF02229	52	157	25	0	14	13	33	20
PF02230	217	197	9	0	2	1	6	5
PF02233	461	113	79	1	15	1	36	35
PF02234	49	73	119	1	13	3	30	27
PF02237	48	76	88	3	39	3	65	62
PF02238	53	75	98	0	32	4	56	52
PF02251	61	69	122	0	17	1	36	35
PF02252	145	125	64	0	14	6	31	25
PF02256	56	88	88	1	31	1	52	51
PF02259	345	207	0	0	2	0	2	2
PF02260	32	207	0	0	2	0	2	2
PF02263	260	147	50	0	12	0	22	22
PF02265	252	80	109	1	18	1	36	35
PF02268	48	149	34	2	17	7	32	25
PF02269	93	167	31	0	8	3	16	13
PF02270	277	177	17	0	10	5	19	14
PF02271	100	168	23	1	9	8	24	16
PF02272	137	163	23	1	21	1	29	28
PF02274	340	123	57	1	27	1	41	40
PF02275	316	82	98	2	27	0	40	40
PF02290	95	157	23	1	26	2	35	33
PF02291	122	175	18	0	13	3	21	18
PF02296	113	154	37	0	16	2	28	26
PF02297	76	163	28	2	11	5	26	21
PF02301	212	191	7	2	7	2	13	11
PF02310	121	127	68	0	14	0	25	25
PF02319	71	151	51	0	7	0	15	15
PF02320	66	161	17	4	13	14	34	20
PF02330	200	177	21	0	8	3	18	15
PF02338	127	205	2	0	2	0	3	3
PF02347	430	173	28	0	6	2	16	14
PF02353	273	117	64	3	22	3	40	37
PF02358	233	135	63	0	10	1	21	20
PF02359	85	200	2	0	3	4	8	4
PF02364	818	78	122	0	9	0	21	21
PF02366	245	112	87	2	8	0	15	15
PF02367	125	41	152	9	5	2	15	13
PF02373	114	195	10	0	4	0	8	8
PF02374	306	200	0	0	7	2	9	7
PF02375	34	174	23	0	8	4	19	15
PF02383	320	208	0	0	1	0	1	1
PF02386	502	65	117	9	17	1	37	36
PF02390	173	203	0	0	4	2	6	4
PF02391	113	146	41	1	13	8	33	25
PF02403	108	200	0	0	8	1	9	8
PF02410	96	166	19	0	18	6	31	25
PF02415	28	28	160	0	21	0	36	36
PF02417	157	61	116	4	25	3	51	48
PF02423	318	105	69	2	29	4	46	42
PF02431	203	20	183	0	6	0	20	20
PF02434	252	128	55	3	22	1	39	38
PF02436	198	141	50	0	15	3	31	28
PF02441	158	187	2	0	9	11	21	10
PF02445	299	37	161	4	6	1	18	17
PF02446	456	43	148	1	16	1	39	38
PF02450	392	191	11	0	7	0	12	12
PF02453	157	133	55	1	17	3	32	29
PF02458	434	67	114	2	23	3	41	38
PF02460	811	170	33	0	6	0	15	15
PF02463	220	209	0	0	0	0	0	0
PF02466	104	201	4	0	4	0	6	6
PF02469	128	155	41	2	11	0	19	19
PF02475	199	207	0	0	1	1	2	1
PF02485	247	114	78	1	14	2	29	27
PF02487	399	130	55	2	21	1	36	35
PF02492	177	176	24	2	7	0	13	13
PF02493	23	168	39	0	2	0	7	7
PF02502	139	52	119	8	29	1	57	56
PF02515	368	142	50	1	14	2	30	28
PF02516	488	203	2	0	3	1	5	4
PF02517	92	194	0	0	13	2	15	13
PF02518	111	208	0	0	0	1	1	0
PF02535	333	208	0	0	1	0	1	1
PF02536	313	117	75	0	16	1	26	25
PF02537	95	105	70	4	23	7	45	38
PF02538	516	171	23	0	12	3	21	18
PF02540	242	196	2	0	9	2	12	10
PF02542	155	49	137	6	13	4	35	31
PF02544	150	203	3	1	2	0	3	3
PF02545	166	197	2	0	5	5	11	6
PF02548	259	109	84	1	12	3	29	26
PF02550	198	81	96	4	25	3	51	48
PF02560	69	54	129	3	23	0	48	48
PF02567	283	125	46	1	30	7	49	42
PF02569	266	109	83	3	12	2	28	26
PF02574	268	176	18	0	13	2	21	19
PF02580	145	193	2	0	7	7	15	8
PF02581	181	90	93	8	17	1	36	35
PF02582	176	183	12	0	11	3	19	16
PF02585	131	178	7	3	17	4	25	21
PF02586	220	149	30	0	23	7	39	32
PF02594	77	108	64	3	26	8	53	45
PF02595	366	25	160	4	18	2	42	40
PF02598	286	148	41	1	15	4	30	26
PF02605	150	29	171	3	4	2	18	16
PF02607	75	109	75	1	20	4	37	33
PF02615	333	88	99	2	18	2	40	38
PF02617	80	166	32	1	8	2	19	17
PF02622	158	67	121	3	14	4	33	29
PF02628	324	184	19	0	6	0	12	12
PF02629	96	198	6	0	4	1	8	7
PF02630	174	188	15	0	3	3	11	8
PF02636	263	179	23	0	2	5	12	7
PF02637	148	132	43	0	25	9	46	37
PF02656	68	103	90	0	15	1	31	30
PF02666	200	191	7	1	10	0	14	14
PF02668	269	159	39	0	11	0	20	20
PF02671	45	178	27	0	2	2	10	8
PF02676	214	113	68	2	20	6	42	36
PF02678	108	139	47	2	18	3	32	29
PF02684	374	34	154	1	15	5	38	33
PF02685	316	56	132	3	15	3	31	28
PF02686	62	83	77	2	42	5	67	62
PF02687	96	47	130	6	24	2	45	43
PF02690	137	68	121	4	16	0	29	29
PF02696	468	148	45	0	13	3	25	22
PF02698	131	68	93	2	40	6	70	64
PF02705	534	46	138	4	21	0	46	46
PF02709	78	106	91	0	9	3	24	21
PF02714	274	176	17	0	16	0	21	21
PF02724	627	193	7	0	5	4	11	7
PF02727	87	64	117	0	28	0	56	56
PF02728	101	61	122	0	24	2	50	48
PF02729	148	177	21	0	8	3	17	14
PF02731	160	197	2	0	7	3	11	8
PF02732	157	206	0	0	2	1	3	2
PF02733	307	144	39	1	20	5	36	31
PF02734	174	135	40	2	23	9	44	35
PF02735	203	184	16	0	8	1	14	13
PF02736	40	156	33	2	11	7	29	22
PF02737	180	186	15	0	7	1	15	14
PF02738	543	131	59	1	16	2	35	33
PF02739	159	66	115	9	18	1	31	30
PF02747	128	204	0	0	3	2	5	3
PF02748	48	5	189	0	15	0	35	35
PF02749	88	133	50	1	22	3	36	33
PF02750	203	69	127	0	12	1	24	23
PF02751	50	148	47	2	7	5	19	14
PF02752	137	144	49	0	16	0	29	29
PF02755	24	104	85	0	20	0	31	31
PF02759	136	114	84	0	10	1	25	24
PF02761	84	69	127	0	9	4	21	17
PF02765	143	98	73	0	35	3	56	53
PF02769	156	189	9	1	7	3	14	11
PF02770	97	186	20	0	3	0	10	10
PF02771	113	185	22	0	2	0	10	10
PF02772	118	204	0	0	4	1	5	4
PF02773	138	204	0	0	3	2	5	3
PF02774	184	103	81	6	15	4	31	27
PF02775	153	184	12	0	12	1	18	17
PF02776	172	181	17	0	10	1	18	17
PF02777	102	201	2	0	4	2	7	5
PF02778	67	61	110	0	37	1	59	58
PF02779	178	208	0	0	1	0	1	1
PF02780	124	204	4	0	1	0	3	3
PF02781	289	182	16	0	10	1	15	14
PF02782	198	198	8	0	3	0	7	7
PF02784	247	191	12	0	5	1	10	9
PF02785	108	196	8	0	2	3	8	5
PF02786	211	201	6	0	2	0	4	4
PF02787	123	171	25	0	9	4	20	16
PF02790	89	55	108	8	27	11	62	51
PF02791	60	149	35	0	25	0	32	32
PF02792	142	185	13	0	6	5	17	12
PF02796	45	6	179	7	16	1	36	35
PF02797	151	41	153	1	14	0	38	38
PF02798	76	195	12	0	2	0	7	7
PF02799	208	203	0	0	4	2	6	4
PF02800	158	203	1	1	2	2	5	3
PF02801	118	194	9	0	3	3	10	7
PF02803	123	198	4	0	7	0	9	9
PF02806	96	171	33	1	4	0	13	13
PF02807	67	100	96	0	11	2	21	19
PF02809	17	165	15	0	25	4	36	32
PF02810	19	65	121	4	16	3	35	32
PF02812	130	184	12	0	12	1	18	17
PF02815	186	179	22	0	8	0	13	13
PF02816	179	123	66	0	19	1	33	32
PF02817	36	187	15	0	7	0	12	12
PF02823	80	180	17	0	7	5	17	12
PF02824	60	208	0	0	0	1	1	0
PF02825	68	122	70	0	16	1	31	30
PF02826	178	195	9	0	5	0	9	9
PF02833	143	149	30	0	24	6	39	33
PF02840	143	192	7	1	6	3	13	10
PF02841	297	102	81	0	26	0	42	42
PF02843	80	146	39	2	17	5	31	26
PF02844	90	147	40	1	16	5	30	25
PF02845	42	180	14	0	13	2	19	17
PF02847	113	204	4	0	1	0	3	3
PF02852	110	206	2	0	1	0	2	2
PF02854	213	206	2	0	1	0	2	2
PF02861	53	125	69	2	10	3	22	19
PF02862	240	164	28	0	16	1	25	24
PF02866	167	206	2	0	1	0	2	2
PF02867	524	196	9	0	4	0	7	7
PF02872	158	148	43	0	17	1	29	28
PF02874	69	209	0	0	0	0	0	0
PF02877	135	147	45	1	14	2	29	27
PF02878	138	209	0	0	0	0	0	0
PF02879	103	204	2	0	3	0	4	4
PF02880	114	204	2	0	3	0	4	4
PF02881	75	207	0	0	2	0	2	2
PF02882	160	190	14	0	2	3	11	8
PF02883	111	198	7	0	3	1	7	6
PF02886	238	66	116	0	27	0	45	45
PF02887	117	201	4	2	1	1	5	4
PF02889	257	209	0	0	0	0	0	0
PF02891	50	198	2	1	5	3	9	6
PF02892	44	85	84	3	29	8	59	51
PF02893	114	188	11	0	9	1	14	13
PF02894	116	123	54	3	28	1	44	43
PF02897	414	177	19	0	12	1	19	18
PF02902	216	205	0	0	4	0	4	4
PF02906	243	204	0	0	3	2	5	3
PF02910	128	194	8	0	4	3	10	7
PF02911	100	144	42	1	18	4	35	31
PF02913	250	179	19	0	9	2	17	15
PF02919	213	195	7	0	1	6	10	4
PF02921	66	152	41	0	10	6	22	16
PF02922	83	164	31	1	12	1	20	19
PF02926	144	163	19	1	24	2	30	28
PF02928	54	145	42	0	21	1	37	36
PF02931	216	86	103	0	20	0	30	30
PF02932	238	83	106	0	20	0	32	32
PF02933	64	201	4	0	2	2	6	4
PF02934	273	153	39	1	12	4	27	23
PF02936	138	119	76	0	13	1	25	24
PF02939	78	111	69	1	16	12	38	26
PF02940	219	98	100	0	10	1	18	17
PF02953	64	195	8	0	3	3	9	6
PF02954	42	10	168	10	17	4	43	39
PF02958	294	78	93	2	33	3	59	56
PF02965	268	113	70	1	23	2	38	36
PF02966	133	197	0	2	4	6	11	5
PF02969	66	166	20	0	15	8	31	23
PF02970	88	186	2	0	16	5	22	17
PF02971	144	46	155	1	6	1	23	22
PF02978	99	204	0	0	1	4	5	1
PF02984	119	205	2	0	1	1	3	2
PF02985	31	201	3	0	5	0	6	6
PF02990	515	200	6	0	2	1	6	5
PF02991	104	196	8	0	4	1	8	7
PF02995	497	83	96	1	27	2	51	49
PF02996	120	207	2	0	0	0	1	1
PF03006	224	201	2	0	5	1	7	6
PF03007	264	77	102	3	23	4	50	46
PF03009	259	204	0	0	0	5	5	0
PF03015	93	109	83	1	13	3	33	30
PF03016	300	133	60	0	14	2	31	29
PF03024	172	96	95	0	17	1	27	26
PF03028	703	190	14	1	4	0	8	8
PF03029	238	209	0	0	0	0	0	0
PF03030	649	76	122	3	8	0	16	16
PF03031	156	209	0	0	0	0	0	0
PF03033	139	84	100	4	14	7	39	32
PF03034	273	168	26	1	12	2	22	20
PF03051	438	80	110	1	17	1	37	36
PF03054	356	164	33	0	8	4	21	17
PF03055	407	139	47	0	21	2	36	34
PF03061	79	180	13	1	12	3	21	18
PF03062	348	204	2	0	3	0	4	4
PF03063	511	35	149	2	22	1	51	50
PF03067	195	90	89	0	29	1	49	48
PF03069	372	36	156	1	16	0	40	40
PF03071	434	121	76	0	12	0	25	25
PF03073	135	119	59	0	26	5	46	41
PF03074	365	177	22	0	8	2	13	11
PF03079	157	143	47	1	18	0	32	32
PF03081	376	162	37	0	9	1	17	16
PF03083	87	146	47	1	14	1	24	23
PF03088	89	99	88	1	17	4	42	38
PF03091	99	108	69	2	24	6	50	44
PF03092	524	79	121	1	8	0	15	15
PF03095	301	205	0	0	4	0	4	4
PF03096	283	96	100	0	12	1	22	21
PF03097	387	197	8	0	4	0	8	8
PF03098	530	123	64	0	22	0	37	37
PF03099	131	202	0	0	7	0	7	7
PF03101	90	52	119	1	35	2	66	64
PF03104	337	209	0	0	0	0	0	0
PF03105	383	192	2	0	10	5	16	11
PF03106	60	34	169	0	6	0	16	16
PF03107	47	25	158	1	25	0	51	51
PF03109	119	197	11	0	1	0	4	4
PF03114	239	158	39	0	11	1	20	19
PF03119	27	5	188	4	12	0	30	30
PF03121	75	99	74	0	33	3	49	46
PF03124	329	187	9	0	12	1	16	15
PF03126	109	187	6	0	11	5	18	13
PF03127	77	152	37	0	19	1	30	29
PF03129	94	209	0	0	0	0	0	0
PF03130	27	84	75	0	43	7	76	69
PF03131	92	75	114	1	18	1	33	32
PF03133	295	191	11	0	6	1	11	10
PF03134	78	190	14	1	3	1	7	6
PF03137	546	79	114	1	13	2	31	29
PF03142	527	113	78	1	17	0	33	33
PF03143	111	207	0	0	0	2	2	0
PF03144	74	209	0	0	0	0	0	0
PF03145	200	104	90	0	15	0	36	36
PF03147	94	178	22	0	4	5	15	10
PF03148	383	71	127	0	11	0	26	26
PF03151	290	196	8	0	4	1	8	7
PF03152	173	204	0	0	3	2	5	3
PF03153	415	143	47	2	8	9	28	19
PF03155	458	177	22	0	9	1	16	15
PF03159	242	201	0	0	0	8	8	0
PF03160	100	99	98	0	10	2	23	21
PF03162	165	93	109	1	5	1	14	13
PF03164	404	190	10	0	7	2	12	10
PF03167	155	202	2	0	3	2	6	4
PF03169	618	74	119	4	12	0	29	29
PF03171	101	157	32	1	19	0	29	29
PF03175	469	51	109	5	39	5	70	65
PF03176	333	40	132	4	26	7	55	48
PF03177	596	132	54	0	22	1	33	32
PF03178	324	208	0	0	1	0	1	1
PF03179	105	195	0	0	11	3	14	11
PF03184	176	117	38	9	35	10	61	51
PF03188	137	172	26	0	10	1	18	17
PF03190	163	89	97	0	18	5	50	45
PF03194	251	192	11	0	4	2	9	7
PF03200	491	164	28	0	15	2	26	24
PF03208	143	175	22	0	8	4	18	14
PF03214	342	19	183	0	7	0	20	20
PF03215	519	177	12	1	13	6	23	17
PF03221	66	116	56	5	25	7	49	42
PF03222	394	54	130	3	22	0	42	42
PF03223	370	204	0	0	3	2	5	3
PF03224	315	198	0	0	7	4	11	7
PF03226	105	185	4	0	16	4	21	17
PF03227	105	137	55	0	17	0	33	33
PF03232	172	139	48	0	15	7	32	25
PF03234	129	115	64	1	24	5	42	37
PF03239	306	59	134	3	12	1	25	24
PF03248	171	201	0	0	6	2	8	6
PF03253	292	47	148	0	13	1	35	34
PF03254	478	26	176	0	7	0	25	25
PF03256	185	193	4	0	4	8	14	6
PF03259	91	171	20	0	17	1	24	23
PF03265	323	89	105	1	11	3	29	26
PF03266	168	72	120	1	12	4	40	36
PF03271	41	196	3	1	7	2	11	9
PF03283	355	96	87	0	25	1	43	42
PF03291	333	201	0	0	5	3	8	5
PF03297	101	199	0	0	5	5	10	5
PF03301	346	78	119	1	11	0	27	27
PF03308	267	109	81	0	15	4	33	29
PF03311	122	170	27	0	9	3	17	14
PF03321	527	49	139	2	17	2	39	37
PF03328	221	142	43	2	17	5	36	31
PF03330	83	74	105	3	25	2	48	46
PF03332	221	199	2	0	3	5	9	4
PF03343	630	181	15	0	8	5	18	13
PF03345	416	171	27	0	7	4	20	16
PF03348	426	190	14	0	5	0	10	10
PF03351	125	127	66	2	14	0	29	29
PF03357	173	205	2	0	2	0	3	3
PF03358	155	128	68	0	9	4	25	21
PF03360	206	90	115	0	4	0	22	22
PF03364	130	166	17	0	15	11	31	20
PF03366	81	206	0	0	0	3	3	0
PF03367	159	198	0	0	9	2	11	9
PF03368	92	129	60	1	14	5	36	31
PF03370	113	117	81	1	8	2	24	22
PF03371	174	206	0	0	2	1	3	2
PF03372	212	209	0	0	0	0	0	0
PF03378	443	193	9	0	6	1	11	10
PF03381	280	204	0	0	3	2	5	3
PF03385	388	44	133	2	29	1	56	55
PF03388	230	177	29	0	3	0	8	8
PF03398	164	184	10	0	11	4	19	15
PF03399	293	205	2	0	1	1	3	2
PF03403	379	130	54	1	19	5	37	32
PF03404	138	152	39	1	15	2	30	28
PF03407	212	88	109	0	12	0	32	32
PF03416	261	192	10	0	4	3	10	7
PF03417	226	67	113	1	25	3	53	50
PF03435	130	187	11	0	11	0	15	15
PF03439	84	196	2	0	7	4	12	8
PF03441	202	138	46	0	24	1	35	34
PF03446	158	202	4	0	3	0	5	5
PF03447	117	136	45	2	22	4	37	33
PF03450	103	123	66	2	15	3	37	34
PF03451	74	118	79	0	12	0	28	28
PF03453	156	145	38	2	19	5	37	32
PF03454	72	131	48	2	17	11	42	31
PF03455	50	124	60	1	22	2	37	35
PF03456	66	163	36	0	9	1	17	16
PF03462	193	188	15	0	3	3	11	8
PF03463	129	208	0	0	0	1	1	0
PF03464	133	207	0	0	1	1	2	1
PF03465	113	206	0	0	1	2	3	1
PF03467	173	166	21	0	17	5	29	24
PF03473	131	150	45	0	11	3	26	23
PF03474	37	59	131	0	17	2	43	41
PF03476	120	148	45	0	12	4	28	24
PF03477	86	190	10	1	6	2	11	9
PF03479	99	48	127	6	24	4	47	43
PF03481	92	112	78	2	11	6	28	22
PF03483	174	206	0	0	3	0	3	3
PF03484	67	197	2	0	9	1	11	10
PF03485	85	178	15	1	13	2	19	17
PF03489	34	93	102	0	13	1	28	27
PF03492	334	50	131	2	26	0	54	54
PF03493	99	150	42	1	15	1	27	26
PF03501	94	199	0	0	7	3	10	7
PF03517	140	165	23	2	17	2	27	25
PF03522	432	136	57	0	15	1	31	30
PF03530	115	73	119	0	16	1	28	27
PF03531	69	187	8	1	6	7	16	9
PF03540	50	162	19	1	18	9	34	25
PF03542	352	102	92	0	14	1	27	26
PF03547	387	151	30	1	23	4	35	31
PF03556	117	186	10	0	10	3	17	14
PF03561	142	88	96	0	22	3	45	42
PF03567	253	104	91	0	14	0	22	22
PF03568	395	185	4	0	14	6	22	16
PF03571	551	120	61	1	24	3	43	40
PF03587	194	198	0	0	5	6	11	5
PF03595	324	64	125	1	19	0	36	36
PF03600	300	135	50	7	10	7	32	25
PF03604	32	135	12	10	31	21	62	41
PF03607	59	104	96	0	9	0	24	24
PF03619	264	188	12	0	9	0	12	12
PF03630	330	201	0	0	2	6	8	2
PF03632	387	65	115	3	24	2	47	45
PF03635	729	204	3	0	1	1	3	2
PF03637	167	197	6	0	4	2	8	6
PF03638	38	131	73	1	3	1	10	9
PF03639	682	69	114	0	24	2	53	51
PF03641	132	100	88	3	14	4	36	32
PF03643	275	203	3	0	1	2	4	2
PF03644	300	131	47	2	24	5	41	36
PF03645	103	175	20	0	12	2	21	19
PF03647	92	147	39	0	18	5	35	30
PF03649	242	62	133	2	12	0	25	25
PF03650	110	182	19	0	8	0	15	15
PF03656	127	170	16	0	17	6	28	22
PF03657	159	173	16	0	20	0	26	26
PF03660	104	187	2	0	11	9	21	12
PF03661	241	173	17	1	15	3	24	21
PF03662	318	63	126	1	18	1	34	33
PF03665	191	168	22	1	11	7	24	17
PF03666	467	132	60	1	13	3	26	23
PF03669	97	145	38	1	20	5	38	33
PF03671	75	118	61	0	20	10	37	27
PF03676	394	139	56	0	13	1	29	28
PF03690	317	195	2	0	8	4	13	9
PF03694	110	104	85	3	15	2	37	35
PF03712	157	93	102	1	11	2	27	25
PF03715	296	195	0	0	6	8	14	6
PF03719	72	207	0	0	2	0	2	2
PF03721	187	171	21	0	14	3	24	21
PF03725	67	197	4	0	6	2	10	8
PF03727	241	166	37	0	6	0	14	14
PF03730	88	157	19	1	32	0	38	38
PF03731	220	174	18	0	15	2	23	21
PF03732	97	80	69	10	30	20	71	51
PF03733	51	74	106	3	23	3	49	46
PF03735	70	76	115	1	12	5	27	22
PF03736	44	39	149	0	19	2	35	33
PF03747	291	142	49	1	16	1	31	30
PF03764	121	209	0	0	0	0	0	0
PF03765	54	174	15	0	19	1	25	24
PF03770	197	202	2	0	1	4	6	2
PF03781	260	143	45	1	17	3	30	27
PF03798	198	209	0	0	0	0	0	0
PF03800	139	150	25	2	25	7	41	34
PF03801	153	179	7	0	17	6	24	18
PF03803	221	150	38	0	19	2	34	32
PF03807	97	196	4	0	7	2	11	9
PF03810	74	207	0	0	2	0	2	2
PF03813	152	156	30	0	17	6	29	23
PF03815	96	69	113	1	26	0	50	50
PF03820	310	155	45	0	8	1	20	19
PF03822	54	23	182	0	4	0	15	15
PF03828	62	201	5	0	3	0	5	5
PF03834	114	188	6	0	7	8	17	9
PF03835	146	151	26	0	26	6	41	35
PF03836	134	112	86	0	10	1	21	20
PF03839	217	165	26	0	13	5	22	17
PF03847	68	174	18	2	8	7	21	14
PF03849	356	203	0	0	5	1	6	5
PF03850	278	182	7	1	15	4	21	17
PF03853	171	194	4	0	7	4	13	9
PF03859	116	81	101	4	16	7	36	29
PF03868	60	71	114	1	21	2	35	33
PF03870	139	201	0	0	1	7	8	1
PF03871	89	193	3	0	11	2	14	12
PF03874	123	195	0	0	12	2	14	12
PF03876	70	204	0	0	4	1	5	4
PF03878	239	204	2	0	2	1	4	3
PF03879	108	162	8	0	38	1	42	41
PF03881	288	113	72	1	22	1	40	39
PF03896	285	133	61	0	11	4	27	23
PF03900	75	161	33	0	11	4	24	20
PF03901	417	191	13	0	4	1	10	9
PF03908	92	160	10	0	27	12	44	32
PF03909	58	188	6	0	10	5	17	12
PF03911	41	166	8	2	22	11	37	26
PF03914	169	202	2	0	3	2	6	4
PF03917	375	195	4	0	7	3	12	9
PF03919	107	179	7	0	16	7	24	17
PF03924	188	32	158	3	13	3	36	33
PF03931	63	203	2	0	4	0	5	5
PF03937	73	175	13	1	8	12	24	12
PF03939	51	185	12	0	11	1	15	14
PF03941	55	150	28	2	22	7	38	31
PF03942	198	164	34	0	9	2	21	19
PF03943	49	112	85	0	10	2	19	17
PF03946	58	208	0	0	1	0	1	1
PF03947	126	209	0	0	0	0	0	0
PF03949	257	186	13	1	7	2	13	11
PF03950	174	208	0	0	1	0	1	1
PF03951	83	149	41	1	17	1	29	28
PF03952	131	206	0	0	0	3	3	0
PF03953	125	209	0	0	0	0	0	0
PF03959	212	177	11	1	15	5	25	20
PF03962	187	174	16	2	15	2	24	22
PF03966	68	195	0	0	11	3	14	11
PF03969	362	185	20	0	2	2	11	9
PF03980	110	98	66	0	44	1	61	60
PF03981	141	163	33	2	8	3	20	17
PF03982	297	178	14	0	16	1	22	21
PF03985	423	173	22	0	11	3	21	18
PF03986	137	182	8	2	11	6	21	15
PF03987	55	188	8	1	7	5	15	10
PF03989	48	47	133	7	19	3	40	37
PF03997	189	178	11	2	13	5	24	19
PF03998	243	199	0	0	8	2	10	8
PF03999	598	147	39	0	21	2	31	29
PF04000	87	184	5	0	17	3	22	19
PF04003	107	195	4	0	7	3	12	9
PF04004	165	185	5	2	10	7	20	13
PF04005	292	181	14	0	10	4	18	14
PF04006	598	202	0	0	2	5	7	2
PF04030	260	132	50	0	23	4	38	34
PF04031	153	187	2	3	7	10	19	9
PF04032	91	136	29	1	37	6	50	44
PF04034	127	201	0	0	4	4	8	4
PF04037	127	198	2	0	7	2	10	8
PF04042	211	207	0	0	2	0	2	2
PF04045	240	176	24	0	9	0	15	15
PF04046	46	202	1	1	4	1	6	5
PF04048	142	144	43	0	19	3	34	31
PF04049	140	157	30	1	17	4	29	25
PF04050	136	143	32	1	27	6	43	37
PF04051	146	208	0	0	1	0	1	1
PF04053	445	207	0	0	2	0	2	2
PF04054	367	199	2	0	7	1	9	8
PF04055	167	209	0	0	0	0	0	0
PF04056	193	192	0	0	3	14	17	3
PF04057	101	160	31	0	16	2	25	23
PF04059	97	98	102	1	8	0	18	18
PF04061	136	151	40	2	14	2	24	22
PF04062	173	166	29	1	10	3	21	18
PF04063	190	159	26	0	20	4	33	29
PF04064	55	145	41	0	21	2	33	31
PF04065	231	186	11	0	7	5	16	11
PF04068	35	200	0	2	5	2	8	6
PF04072	188	200	6	0	2	1	6	5
PF04073	123	139	43	2	23	2	36	34
PF04078	259	203	2	0	2	2	5	3
PF04080	255	132	63	0	12	2	26	24
PF04081	131	91	87	1	22	8	48	40
PF04083	64	142	33	8	21	5	41	36
PF04084	325	184	11	0	6	8	17	9
PF04086	291	174	13	0	16	6	27	21
PF04087	142	57	132	0	19	1	31	30
PF04088	143	109	85	1	13	1	26	25
PF04091	313	155	38	0	13	3	26	23
PF04095	241	168	20	0	19	2	29	27
PF04096	138	198	0	0	7	4	11	7
PF04097	619	176	22	0	9	2	16	14
PF04098	153	109	76	1	16	7	34	27
PF04099	143	200	0	0	3	6	9	3
PF04100	380	196	5	0	7	1	10	9
PF04101	167	193	3	0	9	4	14	10
PF04104	266	205	0	0	3	1	4	3
PF04106	193	174	16	0	9	10	24	14
PF04108	394	72	115	1	21	0	35	35
PF04109	371	176	19	1	9	4	19	15
PF04110	87	151	27	2	18	11	38	27
PF04111	312	187	12	0	8	2	14	12
PF04112	168	174	15	2	11	7	26	19
PF04113	559	181	17	1	5	5	15	10
PF04114	498	170	15	2	20	2	28	26
PF04116	133	179	23	0	6	1	14	13
PF04117	62	188	10	0	7	4	15	11
PF04118	303	148	45	0	13	3	22	19
PF04121	692	168	20	2	15	4	26	22
PF04124	338	166	21	1	12	9	28	19
PF04127	186	190	2	0	14	3	18	15
PF04129	508	193	7	0	8	1	12	11
PF04130	537	209	0	0	0	0	0	0
PF04133	117	136	46	2	21	4	36	32
PF04134	113	61	124	3	17	4	46	42
PF04135	52	159	6	10	20	14	41	27
PF04136	149	166	19	0	18	6	31	25
PF04137	343	197	6	0	5	1	8	7
PF04139	250	177	13	0	15	4	23	19
PF04140	94	180	4	0	14	11	27	16
PF04142	315	190	9	1	9	0	13	13
PF04144	174	140	48	1	19	1	32	31
PF04145	148	176	18	0	8	7	19	12
PF04146	140	151	33	0	20	5	34	29
PF04147	875	184	10	0	8	7	19	12
PF04148	206	131	56	0	18	4	31	27
PF04152	169	191	5	0	9	4	15	11
PF04153	133	206	0	0	2	1	3	2
PF04157	237	194	9	0	5	1	10	9
PF04158	87	194	0	0	10	5	15	10
PF04161	209	145	29	1	23	11	43	32
PF04172	214	55	135	4	13	2	30	28
PF04176	171	174	17	0	7	11	23	12
PF04177	319	196	2	0	6	5	12	7
PF04178	113	205	0	0	3	1	4	3
PF04179	110	65	119	2	18	5	35	30
PF04180	382	144	46	2	13	4	29	25
PF04181	75	159	28	1	16	5	30	25
PF04182	75	125	49	2	24	9	46	37
PF04185	356	51	137	4	16	1	33	32
PF04188	443	170	8	1	25	5	33	28
PF04189	300	196	2	1	5	5	11	6
PF04190	255	170	24	0	6	9	23	14
PF04191	106	133	51	2	21	2	35	33
PF04192	232	197	4	0	6	2	10	8
PF04193	61	204	4	0	1	0	3	3
PF04194	165	195	4	0	3	7	12	5
PF04209	426	152	40	1	14	2	28	26
PF04212	65	193	6	1	4	5	11	6
PF04227	291	152	29	0	18	10	34	24
PF04241	88	132	39	4	24	10	47	37
PF04253	119	112	69	0	22	6	43	37
PF04258	284	200	4	0	5	0	7	7
PF04263	120	181	6	2	12	8	24	16
PF04265	69	175	7	2	10	15	29	14
PF04266	107	118	73	0	16	2	32	30
PF04275	114	73	120	0	16	0	37	37
PF04280	147	182	14	0	11	2	17	15
PF04281	138	131	57	0	17	4	32	28
PF04300	178	55	132	2	19	1	42	41
PF04305	247	71	115	1	22	0	49	49
PF04321	287	123	55	5	24	2	42	40
PF04326	122	61	124	2	20	2	37	35
PF04366	128	107	79	0	23	0	37	37
PF04376	81	143	44	2	17	3	32	29
PF04377	134	155	42	0	6	6	22	16
PF04379	87	140	50	0	12	7	26	19
PF04387	164	198	2	0	6	3	10	7
PF04389	198	184	10	0	13	2	20	18
PF04403	156	36	148	5	19	1	36	35
PF04406	62	160	5	2	21	21	45	24
PF04408	102	209	0	0	0	0	0	0
PF04410	154	204	0	0	2	3	5	2
PF04418	74	138	31	1	25	14	48	34
PF04419	38	157	20	5	24	3	37	34
PF04420	159	113	56	0	32	8	54	46
PF04421	96	105	75	2	17	10	38	28
PF04423	52	61	105	1	40	2	64	62
PF04424	117	164	25	0	18	2	26	24
PF04427	192	209	0	0	0	0	0	0
PF04430	109	155	35	1	14	4	27	23
PF04433	89	188	11	0	10	0	12	12
PF04434	40	135	29	1	41	3	56	53
PF04437	505	153	33	0	21	2	30	28
PF04438	30	199	3	0	3	4	8	4
PF04442	151	183	15	1	7	3	15	12
PF04445	230	15	187	3	4	0	17	17
PF04446	126	162	31	0	11	5	25	20
PF04455	100	46	154	0	7	2	17	15
PF04457	55	51	131	0	26	1	50	49
PF04468	86	67	129	1	10	2	18	16
PF04484	296	29	159	0	21	0	49	49
PF04488	98	137	57	1	12	2	28	26
PF04493	195	145	38	0	21	5	36	31
PF04494	130	171	24	0	10	4	21	17
PF04495	138	160	31	1	12	5	23	18
PF04499	489	160	36	0	10	3	23	20
PF04502	330	202	4	0	3	0	5	5
PF04506	511	190	9	0	7	3	13	10
PF04511	191	208	0	0	0	1	1	0
PF04515	326	194	10	0	4	1	9	8
PF04525	187	40	146	2	21	0	44	44
PF04545	50	39	144	10	14	2	39	37
PF04547	447	180	16	0	12	1	18	17
PF04548	212	92	87	1	29	0	51	51
PF04557	97	133	64	0	12	0	27	27
PF04558	162	153	47	1	6	2	18	16
PF04560	87	209	0	0	0	0	0	0
PF04563	203	208	0	0	0	1	1	0
PF04564	73	206	2	0	0	1	2	1
PF04565	68	208	0	0	0	1	1	0
PF04566	62	207	0	0	1	1	2	1
PF04567	58	207	0	0	1	1	2	1
PF04568	98	103	81	1	23	1	41	40
PF04571	103	174	17	4	3	11	23	12
PF04572	131	56	129	0	24	0	50	50
PF04573	168	194	2	2	6	5	13	8
PF04577	209	143	52	0	14	0	26	26
PF04587	425	82	109	0	18	0	28	28
PF04588	52	148	47	0	10	4	21	17
PF04597	442	176	23	0	7	3	17	14
PF04603	135	139	41	2	25	2	40	38
PF04614	246	163	23	2	18	3	28	25
PF04615	713	197	0	0	4	8	12	4
PF04622	209	83	107	0	17	2	41	39
PF04627	49	138	19	12	17	23	50	27
PF04628	131	197	0	0	8	4	12	8
PF04636	440	114	77	0	16	2	34	32
PF04641	262	201	4	0	3	1	6	5
PF04652	145	187	10	0	9	3	16	13
PF04654	210	33	157	2	15	2	41	39
PF04658	160	183	10	1	11	4	18	14
PF04664	208	50	136	1	21	1	47	46
PF04665	242	22	138	5	37	7	70	63
PF04666	290	79	115	1	13	1	37	36
PF04667	80	137	56	0	15	1	24	23
PF04669	190	113	74	1	18	3	35	32
PF04670	232	174	26	0	7	2	13	11
PF04674	277	21	180	0	8	0	22	22
PF04675	173	207	0	0	2	0	2	2
PF04676	99	181	17	0	5	6	16	10
PF04677	122	185	16	1	2	5	12	7
PF04678	178	139	55	0	13	2	29	27
PF04679	99	207	0	0	2	0	2	2
PF04683	86	177	12	2	13	5	24	19
PF04685	361	76	109	0	21	3	38	35
PF04690	161	42	150	1	14	2	32	30
PF04695	157	140	28	1	31	9	50	41
PF04696	130	162	29	0	16	2	28	26
PF04699	148	155	32	0	15	7	29	22
PF04706	52	39	148	1	21	0	41	41
PF04707	157	162	34	0	12	1	20	19
PF04710	411	77	123	0	8	1	23	22
PF04712	491	122	73	0	14	0	27	27
PF04716	67	153	37	1	8	10	25	15
PF04718	100	126	67	2	13	1	23	22
PF04719	86	168	25	2	7	7	20	13
PF04722	191	162	36	0	8	3	16	13
PF04724	349	87	89	0	31	2	57	55
PF04727	178	189	11	2	3	4	12	8
PF04729	154	205	0	0	3	1	4	3
PF04733	290	193	8	0	7	1	11	10
PF04734	507	108	79	0	20	2	40	38
PF04739	75	171	15	1	13	9	25	16
PF04749	98	117	77	1	14	0	32	32
PF04750	202	130	54	0	24	1	42	41
PF04752	179	172	24	0	9	4	19	15
PF04756	293	181	23	1	4	0	12	12
PF04757	225	171	23	1	12	2	22	20
PF04758	58	184	0	2	6	17	24	7
PF04762	933	169	26	1	10	3	21	18
PF04768	170	70	118	0	20	1	37	36
PF04774	116	154	26	1	24	4	39	35
PF04777	99	195	6	0	3	5	10	5
PF04784	124	114	78	1	13	3	27	24
PF04791	510	190	13	0	6	0	9	9
PF04795	86	103	75	0	29	2	44	42
PF04800	96	160	38	0	8	3	18	15
PF04801	429	191	6	0	8	4	14	10
PF04802	191	192	5	0	8	4	14	10
PF04810	39	208	0	0	0	1	1	0
PF04811	243	209	0	0	0	0	0	0
PF04815	103	208	0	0	0	1	1	0
PF04818	63	174	16	0	16	3	24	21
PF04821	276	166	25	2	12	4	24	20
PF04824	55	173	12	5	8	11	24	13
PF04825	109	189	7	0	6	7	16	9
PF04826	254	71	106	0	32	0	56	56
PF04828	93	109	67	2	27	4	49	45
PF04831	140	61	127	0	20	1	36	35
PF04832	171	88	95	0	25	1	40	39
PF04836	52	73	118	1	17	0	32	32
PF04840	320	185	9	0	14	1	19	18
PF04841	410	192	9	0	6	2	12	10
PF04845	219	83	114	1	8	3	21	18
PF04851	171	209	0	0	0	0	0	0
PF04855	237	158	35	1	9	6	25	19
PF04857	319	209	0	0	0	0	0	0
PF04858	579	135	57	0	14	3	27	24
PF04869	310	143	45	2	19	0	30	30
PF04871	126	89	87	0	32	1	52	51
PF04874	99	198	0	0	7	4	11	7
PF04882	470	130	53	1	22	3	39	36
PF04884	241	161	29	0	14	5	29	24
PF04886	36	38	106	16	37	12	69	57
PF04889	247	183	11	2	5	8	17	9
PF04893	172	193	4	0	10	2	14	12
PF04898	279	143	44	1	17	4	32	28
PF04900	99	205	0	0	1	3	4	1
PF04906	406	73	123	0	13	0	28	28
PF04908	99	113	72	2	20	2	41	39
PF04910	349	187	8	0	11	3	17	14
PF04912	388	155	40	0	11	3	22	19
PF04916	531	110	83	1	14	1	24	23
PF04921	249	174	23	0	8	4	20	16
PF04922	396	156	30	0	20	3	33	30
PF04925	176	148	39	1	19	2	32	30
PF04926	171	198	6	0	4	1	8	7
PF04928	248	209	0	0	0	0	0	0
PF04930	91	140	36	0	28	5	41	36
PF04931	764	172	5	1	22	9	34	25
PF04934	134	181	13	0	8	7	18	11
PF04935	201	173	16	0	17	3	25	22
PF04937	152	47	119	10	24	9	62	53
PF04938	219	169	8	1	24	7	34	27
PF04939	162	197	2	0	6	4	11	7
PF04949	154	36	135	0	38	0	56	56
PF04950	292	206	0	0	1	2	3	1
PF04959	195	163	29	0	14	3	23	20
PF04960	286	87	101	1	19	1	38	37
PF04961	182	55	141	1	11	1	26	25
PF04968	63	165	29	0	15	0	24	24
PF04969	76	208	0	0	0	1	1	0
PF04970	127	78	111	1	19	0	43	43
PF04979	130	186	5	0	9	9	20	11
PF04981	242	202	0	0	4	3	7	4
PF04982	122	70	103	3	32	1	54	53
PF04983	158	207	0	0	1	1	2	1
PF04987	458	132	55	0	21	1	37	36
PF04997	312	208	0	0	1	0	1	1
PF04998	267	208	0	0	0	1	1	0
PF05000	108	208	0	0	0	1	1	0
PF05001	14	114	57	2	34	2	56	54
PF05002	83	193	2	0	8	6	15	9
PF05004	305	146	49	0	14	0	24	24
PF05005	107	93	94	1	14	7	34	27
PF05007	259	185	7	1	14	2	19	17
PF05008	79	179	11	0	17	2	24	22
PF05010	201	94	98	2	15	0	25	25
PF05011	139	189	9	0	10	1	15	14
PF05017	11	4	183	2	20	0	39	39
PF05018	185	173	27	0	7	2	16	14
PF05019	221	168	23	0	12	6	26	20
PF05021	308	189	3	0	8	9	18	9
PF05022	76	177	6	2	9	15	28	13
PF05023	213	115	65	0	25	4	45	41
PF05024	187	172	14	1	15	7	26	19
PF05026	83	165	13	2	16	13	34	21
PF05028	336	133	60	0	12	4	30	26
PF05029	566	114	72	0	21	2	38	36
PF05030	62	109	64	2	26	8	50	42
PF05033	109	132	54	0	23	0	39	39
PF05041	228	95	101	0	12	1	23	22
PF05042	170	46	145	1	17	0	36	36
PF05046	80	137	50	1	16	5	32	27
PF05047	52	177	23	0	8	1	17	16
PF05050	173	88	91	5	22	3	44	41
PF05051	48	139	22	5	23	20	53	33
PF05057	219	187	8	0	11	3	17	14
PF05060	349	83	110	0	14	2	30	28
PF05063	172	169	27	0	9	4	21	17
PF05064	116	175	12	1	18	3	26	23
PF05066	72	57	136	0	14	2	30	28
PF05071	96	174	30	0	3	2	11	9
PF05089	333	94	84	1	28	2	46	44
PF05091	520	199	8	0	1	1	6	5
PF05093	100	183	11	0	10	5	18	13
PF05118	157	104	87	1	15	2	25	23
PF05127	177	203	0	0	2	4	6	2
PF05129	78	171	8	6	21	3	31	28
PF05131	150	183	10	0	13	3	20	17
PF05132	149	174	13	1	15	6	26	20
PF05139	344	23	170	1	15	0	45	45
PF05142	149	19	176	0	14	0	35	35
PF05147	352	129	62	0	16	2	36	34
PF05148	219	197	0	0	5	7	12	5
PF05153	249	115	73	2	18	1	35	34
PF05154	51	99	96	1	12	1	28	27
PF05158	336	201	1	1	5	1	7	6
PF05160	60	147	30	1	23	8	39	31
PF05162	25	36	92	27	41	13	87	74
PF05172	101	140	32	0	29	8	44	36
PF05175	169	185	2	2	19	1	22	21
PF05176	257	87	106	0	13	3	28	25
PF05178	103	173	9	1	20	6	29	23
PF05179	157	190	0	0	14	5	19	14
PF05180	64	176	10	3	14	6	25	19
PF05181	51	146	45	0	12	6	25	19
PF05182	43	186	5	1	5	12	20	8
PF05183	587	106	64	0	36	3	57	54
PF05184	38	90	103	0	14	2	32	30
PF05185	173	189	7	0	6	7	16	9
[truncated: 2,183 more rows]
